# Supplementary material for: Construction of a Genome-Scale Metabolic Model of Arthrospira platensis NIES-39 and Metabolic Design for Cyanobacterial Bioproduction
Source: PLoS One. 2015 Dec 7;10(12):e0144430. doi: 10.1371/journal.pone.0144430 (PMC4671677; doi:10.1371/journal.pone.0144430)
Supplement: S1 Table — (XLSX) [file pone.0144430.s001.xlsx]

## Sheet: TableS1
	Table S1. Genome-scale metabolice model of A. platensis NIES-39
Reaction No.	Reaction	EC number	Gene	R number	Functional category
AP001	47.22 h2o + 0.69379 ala-L + 0.32541 arg-L + 0.60169 asp-L + 0.0307 cys-L + 0.81658 gln-L + 0.28857 gly-L + 0.08596 his-L + 0.34996 ile-L + 0.5403 leu-L + 0.26401 lys-L + 0.12279 met-L + 0.22103 phe-L + 0.30699 pro-L + 0.39908 ser-L + 0.3561 thr-L + 0.05526 trp-L + 0.22103 tyr-L + 0.4482 val-L + 0.00797 datp + 0.00634 dctp + 0.00634 dgtp + 0.00797 dttp + 0.02716 ctp + 0.0216 gtp + 0.0216 utp + 53.…	-	-	-	Biomass
AP002	bamppald + nad + h2o => ala-B + nadh + 2 h	1.2.1.3	NIES39_A06340	R00904	Alanine, aspartate and glutamate metabolism
AP003	1pyr5c + nad + 2 h2o => glu-L + nadh + h	1.2.1.88	NIES39_C02380	R00707	Alanine, aspartate and glutamate metabolism
AP004	pyr + nh4 + nadh + h => ala-L + nad + h2o	1.4.1.1	NIES39_C01790	R00396	Alanine, aspartate and glutamate metabolism
AP005	glu-L + nadp + h2o <=> akg + nh4 + nadph + h	1.4.1.3	NIES39_E01630	R00248	Alanine, aspartate and glutamate metabolism
AP006	asp-L + h2o + o2 <=> oaa + nh4 + h2o2	1.4.3.16	NIES39_A05160	R00357	Alanine, aspartate and glutamate metabolism
AP007	cbp + asp-L => pi + cbasp + h	2.1.3.2	NIES39_G00980	R01397	Alanine, aspartate and glutamate metabolism
AP008	gln-L + prpp + h2o => pram + ppi + glu-L	2.4.2.14	NIES39_A08190	R01072	Alanine, aspartate and glutamate metabolism
AP009	asp-L + akg <=> oaa + glu-L	2.6.1.1	NIES39_C02340	R00355	Alanine, aspartate and glutamate metabolism
AP010	gln-L + f6p => glu-L + gam6p	2.6.1.16	NIES39_Q02250	R00768	Alanine, aspartate and glutamate metabolism
AP011	asn-L + h2o => asp-L + nh4	3.5.1.1	NIES39_A07830,NIES39_E04380	R00485	Alanine, aspartate and glutamate metabolism
AP012	acasp + h2o => ac + asp-L	3.5.1.15	NIES39_O04520	R00488	Alanine, aspartate and glutamate metabolism
AP013	gln-L + h2o => glu-L + nh4	3.5.1.2	NIES39_D07470,NIES39_E00310	R00256	Alanine, aspartate and glutamate metabolism
AP014	argsuc => fum + arg-L	4.3.2.1	NIES39_C00790	R01086	Alanine, aspartate and glutamate metabolism
AP015	dcamp <=> fum + amp	4.3.2.2	NIES39_D02980	R01083	Alanine, aspartate and glutamate metabolism
AP016	ala-L <=> ala-D	5.1.1.1	NIES39_E02910	R00401	Alanine, aspartate and glutamate metabolism
AP017	glu-L <=> glu-D	5.1.1.3	NIES39_Q02330	R00260	Alanine, aspartate and glutamate metabolism
AP018	atp + glu-L + nh4 => adp + pi + gln-L + h	6.3.1.2	NIES39_J00500	R00253	Alanine, aspartate and glutamate metabolism
AP019	gtp + imp + asp-L => gdp + pi + dcamp + 2 h	6.3.4.4	NIES39_R00490	R01135	Alanine, aspartate and glutamate metabolism
AP020	atp + citr-L + asp-L => amp + ppi + argsuc + h	6.3.4.5	NIES39_M01900	R01954	Alanine, aspartate and glutamate metabolism
AP021	atp + asp-L + gln-L + h2o => amp + ppi + asn-L + glu-L + h	6.3.5.4	NIES39_R01390	R00578	Alanine, aspartate and glutamate metabolism
AP022	2 atp + gln-L + hco3 + h2o => 2 adp + pi + glu-L + cbp + 2 h	6.3.5.5	NIES39_L01750,NIES39_O04040	R00575	Alanine, aspartate and glutamate metabolism
AP023	gdpddman + nadph + h => gdpfuc + nadp	1.1.1.271	NIES39_D01000	R05692	Amino sugar and nucleotide sugar metabolism
AP024	accoa + gam1p => coa + acgam1p + h	2.3.1.157	NIES39_K00540	R05332	Amino sugar and nucleotide sugar metabolism
AP025	h + gtp + man1p => ppi + gdpmann	2.7.7.13	NIES39_A02000,NIES39_Q02870,NIES39_D02090	R00885	Amino sugar and nucleotide sugar metabolism
AP026	h + utp + acgam1p => ppi + uacgam	2.7.7.23	NIES39_K00540	R00416	Amino sugar and nucleotide sugar metabolism
AP027	acgam6p + h2o => gam6p + ac	3.5.1.25	NIES39_D04130	R02059	Amino sugar and nucleotide sugar metabolism
AP028	acmur6p + h2o <=> acgam6p + lac-D	4.2.1.126	NIES39_G00550	R08555	Amino sugar and nucleotide sugar metabolism
AP029	gdpmann => gdpddman + h2o	4.2.1.47	NIES39_D00990,NIES39_D03590	R00888	Amino sugar and nucleotide sugar metabolism
AP030	uacgam <=> uacmam	5.1.3.14	NIES39_K04660	R00420	Amino sugar and nucleotide sugar metabolism
AP031	udpg <=> udpgal	5.1.3.2	NIES39_D04350	R00291	Amino sugar and nucleotide sugar metabolism
AP032	acgam6p <=> acmanap	5.1.3.9	NIES39_L03830	R02087	Amino sugar and nucleotide sugar metabolism
AP033	man6p <=> f6p	5.3.1.8	NIES39_J05510,NIES39_A06180	R00772	Amino sugar and nucleotide sugar metabolism
AP034	gam1p <=> gam6p	5.4.2.10	NIES39_K02120	R02060	Amino sugar and nucleotide sugar metabolism
AP035	man6p <=> man1p	5.4.2.8	NIES39_D02090	R01818	Amino sugar and nucleotide sugar metabolism
AP036	mettrna + 10fthf => thf + fmettrna + h	2.1.2.9	NIES39_D00460	R03940	Aminoacyl-tRNA biosynthesis
AP037	atp + tyr-L + trnatyr => amp + ppi + tyrtrna	6.1.1.1	NIES39_J00680	R02918	Aminoacyl-tRNA biosynthesis
AP038	atp + met-L + trnamet => amp + ppi + mettrna	6.1.1.10	NIES39_O05110	R03659	Aminoacyl-tRNA biosynthesis
AP039	atp + ser-L + trnaser => amp + ppi + sertrna	6.1.1.11	NIES39_E02670	R03662	Aminoacyl-tRNA biosynthesis
AP040	trnaasp + asp-L + atp => asptrna + ppi + amp	6.1.1.12	NIES39_K04250	R05577	Aminoacyl-tRNA biosynthesis
AP041	atp + gly-L + trnagly => amp + ppi + glytrna	6.1.1.14	NIES39_A03700,NIES39_O06900	R03654	Aminoacyl-tRNA biosynthesis
AP042	atp + pro-L + trnapro => amp + ppi + protrna	6.1.1.15	NIES39_A08320	R03661	Aminoacyl-tRNA biosynthesis
AP043	atp + cys-L + trnacys => amp + ppi + cystrna	6.1.1.16	NIES39_D04000	R03650	Aminoacyl-tRNA biosynthesis
AP044	atp + glu-L + trnaglu => glutrna + ppi + amp	6.1.1.17	NIES39_F00010	R05578	Aminoacyl-tRNA biosynthesis
AP045	atp + arg-L + trnaarg => amp + ppi + argtrna	6.1.1.19	NIES39_O01690	R03646	Aminoacyl-tRNA biosynthesis
AP046	atp + trp-L + trnatrp => amp + ppi + trptrna	6.1.1.2	NIES39_L05700	R03664	Aminoacyl-tRNA biosynthesis
AP047	atp + phe-L + trnaphe => amp + ppi + phetrna	6.1.1.20	NIES39_N01130,NIES39_N00910	R03660	Aminoacyl-tRNA biosynthesis
AP048	atp + his-L + trnahis => amp + ppi + histrna	6.1.1.21	NIES39_N00770	R03655	Aminoacyl-tRNA biosynthesis
AP049	atp + asn-L + trnaasn => amp + ppi + asntrna + h	6.1.1.22	NIES39_A03170	R03648	Aminoacyl-tRNA biosynthesis
AP050	atp + thr-L + trnathr => amp + ppi + thrtrna	6.1.1.3	NIES39_A07630,NIES39_O00250	R03663	Aminoacyl-tRNA biosynthesis
AP051	atp + leu-L + trnaleu => amp + ppi + leutrna	6.1.1.4	NIES39_L06470	R03657	Aminoacyl-tRNA biosynthesis
AP052	atp + ile-L + trnaile => amp + ppi + iletrna	6.1.1.5	NIES39_L05920	R03656	Aminoacyl-tRNA biosynthesis
AP053	atp + lys-L + trnalys => amp + ppi + lystrna	6.1.1.6	NIES39_O01890	R03658	Aminoacyl-tRNA biosynthesis
AP054	atp + ala-L + trnaala => amp + ppi + alatrna	6.1.1.7	NIES39_L06520	R03038	Aminoacyl-tRNA biosynthesis
AP055	atp + val-L + trnaval => amp + ppi + valtrna	6.1.1.9	NIES39_E02040	R03665	Aminoacyl-tRNA biosynthesis
AP056	glutrna(gln) + gln-L + atp + h2o => glntrna + glu-L + pi + adp + h	6.3.5.7	NIES39_E01380,NIES39_E03060,NIES39_L04400	R03905	Aminoacyl-tRNA biosynthesis
AP057	4abutn + nadp + h2o => 4abut + nadph + 2 h	1.2.1.3	NIES39_A06340	R01986	Arginine and proline metabolism
AP058	4abutn + nad + h2o => 4abut + nadh + 2 h	1.2.1.3	NIES39_A06340	R02549	Arginine and proline metabolism
AP059	acg5p + nadph + h => acg5sa + pi + nadp	1.2.1.38	NIES39_E04050	R03443	Arginine and proline metabolism
AP060	glu5p + nadph + h => glu5sa + pi + nadp	1.2.1.41	NIES39_L06250,NIES39_L02030	R03313	Arginine and proline metabolism
AP061	glu5sa + nad + h2o => glu-L + nadh + 2 h	1.2.1.88	NIES39_C02380	R00245	Arginine and proline metabolism
AP062	gly-L + thf + nad <=> mlthf + nh4 + co2 + nadh	1.4.4.2	NIES39_A03590	R01221	Arginine and proline metabolism
AP063	1pyr5c + nadh + 2 h => pro-L + nad	1.5.1.2	NIES39_K03270	R01248	Arginine and proline metabolism
AP064	1pyr5c + nadph + 2 h => pro-L + nadp	1.5.1.2	NIES39_K03270	R01251	Arginine and proline metabolism
AP065	cbp + orn <=> pi + citr-L + h	2.1.3.3	NIES39_J00200	R01398	Arginine and proline metabolism
AP066	accoa + glu-L => coa + acglu + h	2.3.1.1	NIES39_A05430	R00259	Arginine and proline metabolism
AP067	acorn + glu-L => orn + acglu	2.3.1.35	NIES39_A05430	R02282	Arginine and proline metabolism
AP068	acorn + akg <=> acg5sa + glu-L	2.6.1.11	NIES39_D01260	R02283	Arginine and proline metabolism
AP069	atp + glu-L => adp + glu5p	2.7.2.11	NIES39_L01000	R00239	Arginine and proline metabolism
AP070	atp + acglu => adp + acg5p	2.7.2.8	NIES39_O06160	R02649	Arginine and proline metabolism
AP071	2 h + urea + h2o => co2 + 2 nh4	3.5.1.5	NIES39_G00590,NIES39_G00580,NIES39_G00570	R00131	Arginine and proline metabolism
AP072	agm + h2o => ptrc + urea	3.5.3.11	NIES39_C03400	R01157	Arginine and proline metabolism
AP073	h + arg-L => agm + co2	4.1.1.19	NIES39_K04090	R00566	Arginine and proline metabolism
AP074	glu5sa => 1pyr5c + h2o + h	Spontaneous	Spontaneous	R03314	Arginine and proline metabolism
AP075	6pgc + nadp => ru5p-D + co2 + nadph	1.1.1.44	NIES39_J01470	R01528	Calvin cycle / Pentose phosphate pathway
AP076	g6p + nadp => 6pgl + nadph + h	1.1.1.49	NIES39_A01850	R02736	Calvin cycle / Pentose phosphate pathway
AP077	s7p + g3p <=> r5p + xu5p-D	2.2.1.1	NIES39_D06150	R01641	Calvin cycle / Pentose phosphate pathway
AP078	f6p + g3p <=> e4p + xu5p-D	2.2.1.1	NIES39_D06150	R01067	Calvin cycle / Pentose phosphate pathway
AP079	s7p + g3p <=> e4p + f6p	2.2.1.2	NIES39_D03450,NIES39_D06140	R01827	Calvin cycle / Pentose phosphate pathway
AP080	atp + s7p => adp + h + s17bp	2.7.1.11	NIES39_D03430,NIES39_M02720	R00756	Calvin cycle / Pentose phosphate pathway
AP081	atp + rib-D => adp + r5p + h	2.7.1.15	NIES39_O04000	R01051	Calvin cycle / Pentose phosphate pathway
AP082	drib + atp => 2dr5p + adp + h	2.7.1.15	NIES39_O04000	R02750	Calvin cycle / Pentose phosphate pathway
AP083	atp + ru5p-D => adp + rubp + h	2.7.1.19	NIES39_O05140	R01523	Calvin cycle / Pentose phosphate pathway
AP084	atp + r5p <=> amp + prpp + h	2.7.6.1	NIES39_K03980	R01049	Calvin cycle / Pentose phosphate pathway
AP085	6pgl + h2o => 6pgc + h	3.1.1.31	NIES39_K00710	R02035	Calvin cycle / Pentose phosphate pathway
AP086	fdp + h2o => f6p + pi	3.1.3.11	NIES39_A01860,NIES39_E02020	R00762	Calvin cycle / Pentose phosphate pathway
AP087	s17bp + h2o => s7p + pi	3.1.3.11	NIES39_A01860,NIES39_E02020	R01845	Calvin cycle / Pentose phosphate pathway
AP088	rubp + co2 + h2o => 2 3pg + 2 h	4.1.1.39	NIES39_K02850,NIES39_K02830	R00024	Calvin cycle / Pentose phosphate pathway
AP089	dhap + e4p <=> s17bp	4.1.2.13	NIES39_L02470	R01829	Calvin cycle / Pentose phosphate pathway
AP090	2ddg6p => g3p + pyr	4.1.2.14	NIES39_G01090	R05605	Calvin cycle / Pentose phosphate pathway
AP091	2dr5p => g3p + acald	4.1.2.4	NIES39_A03510	R01066	Calvin cycle / Pentose phosphate pathway
AP092	ru5p-D <=> xu5p-D	5.1.3.1	NIES39_O06990	R01529	Calvin cycle / Pentose phosphate pathway
AP093	r5p <=> ru5p-D	5.3.1.6	NIES39_E02570	R01056	Calvin cycle / Pentose phosphate pathway
AP094	r1p <=> r5p	5.4.2.2	NIES39_M02780	R01057	Calvin cycle / Pentose phosphate pathway
AP095	h + o2 + nadh + bcarote => h2o + nad + bcryptox	1.14.13.-	NIES39_R00430	R07558	Carotenoid biosynthesis
AP096	h + o2 + nadh + bcryptox => h2o + nad + zeax	1.14.13.-	NIES39_R00430	R07559	Carotenoid biosynthesis
AP097	echin + nadh + h + o2 <=> 3hechin + nad + h2o	1.14.13.129	NIES39_R00430	R07561	Carotenoid biosynthesis
AP098	nad + phytoe => h + nadh + phytof	1.3.5.5	NIES39_C00940	R04786	Carotenoid biosynthesis
AP099	nadp + phytoe => h + nadph + phytof	1.3.5.5	NIES39_C00940	R04786	Carotenoid biosynthesis
AP100	nad + phytof => h + nadh + zcarote	1.3.5.5	NIES39_C00940	R04787	Carotenoid biosynthesis
AP101	nadp + phytof => h + nadph + zcarote	1.3.5.5	NIES39_C00940	R04787	Carotenoid biosynthesis
AP102	h + o2 + nadph + zcarote => 2 h2o + nadp + neuspn	1.3.5.6	NIES39_B00980	R04798	Carotenoid biosynthesis
AP103	h + o2 + nadph + neuspn => 2 h2o + nadp + lycop	1.3.5.6	NIES39_B00980	R04800	Carotenoid biosynthesis
AP104	2 ggdp => ppi + prephytedp	2.5.1.32	NIES39_C00950	R02065	Carotenoid biosynthesis
AP105	prephytedp => phytoe + ppi	2.5.1.32	NIES39_C00950	R07270	Carotenoid biosynthesis
AP106	lycop => gcarote	5.5.1.19	NIES39_A06350,NIES39_K00660	R05341	Carotenoid biosynthesis
AP107	gcarote => bcarote	5.5.1.19	NIES39_A06350,NIES39_K00660	R03824	Carotenoid biosynthesis
AP108	o2 + bcarote => h2o + echin	CrtO	NIES39_L03850	R05345	Carotenoid biosynthesis	Identified by BLASTP using amino acid sequence of slr0088 (Synechocystis sp. PCC 6803) as a query. Result = (Score = 109 bits (273), Expect = 2e-26, Method: Compositional matrix adjust. Identities = 121/505 (24%), Positives = 208/505 (41%), Gaps = 57/505 (11%))
AP109	echin <=> cantha	CrtO	NIES39_L03850	R07563	Carotenoid biosynthesis	Identified by BLASTP using amino acid sequence of slr0088 (Synechocystis sp. PCC 6803) as a query. Result = (Score = 109 bits (273), Expect = 2e-26, Method: Compositional matrix adjust. Identities = 121/505 (24%), Positives = 208/505 (41%), Gaps = 57/505 (11%))
AP110	hom-L + nadp <=> aspsa + nadph + h	1.1.1.3	NIES39_D00010	R01775	Cysteine and methionine metabolism
AP111	5mthf + hcys-L => thf + met-L	2.1.1.13	NIES39_L00980	R00946	Cysteine and methionine metabolism
AP112	amet + dnacyt => ahcys + dna5mtc	2.1.1.37	NIES39_K04650,NIES39_A05830,NIES39_O02600,NIES39_L01710,NIES39_J00480,NIES39_J02960,NIES39_M02470,NIES39_K04030,NIES39_H00610,NIES39_O04160,NIES39_A03540	R04858	Cysteine and methionine metabolism
AP113	ser-L + accoa <=> acser + coa	2.3.1.30	NIES39_M01460,NIES39_E00610	R00586	Cysteine and methionine metabolism
AP114	accoa + hom-L => coa + achms	2.3.1.31	-	R01776	Cysteine and methionine metabolism	not annotated but required for methionine biosynthesis
AP115	5mta + pi => ade + 5mdr1p	2.4.2.28	NIES39_J02460	R01402	Cysteine and methionine metabolism
AP116	ametam + ptrc => 5mta + spmd + h	2.5.1.16	NIES39_E00220	R01920	Cysteine and methionine metabolism
AP117	acser + h2s => cys-L + ac + h	2.5.1.47	NIES39_M01450,NIES39_F00550,NIES39_Q02980	R00897	Cysteine and methionine metabolism
AP118	acser + tsul + trdrd + h => cys-L + so3 + trdox + ac + 2 h	2.5.1.47	NIES39_M01450,NIES39_F00550,NIES39_Q02980	R04859	Cysteine and methionine metabolism
AP119	achms + h2s => hcys-L + ac + h	2.5.1.49	-	R01287	Cysteine and methionine metabolism	not annotated but required for methionine biosynthesis
AP120	atp + met-L + h2o => pi + ppi + amet	2.5.1.6	NIES39_R00630	R00177	Cysteine and methionine metabolism
AP121	mercppyr + so3 => tsul + pyr	2.8.1.2	NIES39_L00930	R03105	Cysteine and methionine metabolism
AP122	ahcys + h2o => adn + hcys-L	3.3.1.1	NIES39_A04050	R00192	Cysteine and methionine metabolism
AP123	amet + h => ametam + co2	4.1.1.50	NIES39_K04910,NIES39_O04830	R00178	Cysteine and methionine metabolism
AP124	5mdr1p => 5mdru1p	5.3.1.23	NIES39_A03580	R04420	Cysteine and methionine metabolism
AP125	tdec2eACP <=> cdec3eACP	-	-	-	Fatty acid biosynthesis	not annotated, but required for fatty acid biosynthesis
AP126	h + 3odecACP + nadph <=> 3hdecACP + nadp	1.1.1.100	NIES39_L00360,NIES39_N00260,NIES39_J04170	R04534	Fatty acid biosynthesis
AP127	h + nadph + 3oddecACP <=> 3hddecACP + nadp	1.1.1.100	NIES39_L00360,NIES39_N00260,NIES39_J04170	R04964	Fatty acid biosynthesis
AP128	h + nadph + 3ocddec5eACP => 3hcddec5eACP + nadp	1.1.1.100	NIES39_L00360,NIES39_N00260,NIES39_J04170	-	Fatty acid biosynthesis
AP129	h + nadph + 3omrsACP => 3hmrsACP + nadp	1.1.1.100	NIES39_L00360,NIES39_N00260,NIES39_J04170	R04566	Fatty acid biosynthesis
AP130	h + nadph + 3ocmrs7eACP => 3hcmrs7eACP + nadp	1.1.1.100	NIES39_L00360,NIES39_N00260,NIES39_J04170	-	Fatty acid biosynthesis
AP131	h + nadph + 3opalmACP <=> 3hpalmACP + nadp	1.1.1.100	NIES39_L00360,NIES39_N00260,NIES39_J04170	R04543	Fatty acid biosynthesis
AP132	h + nadph + 3ocpalm9eACP => 3hcpalm9eACP + nadp	1.1.1.100	NIES39_L00360,NIES39_N00260,NIES39_J04170	-	Fatty acid biosynthesis
AP133	h + nadph + 3ooctdACP => 3hoctaACP + nadp	1.1.1.100	NIES39_L00360,NIES39_N00260,NIES39_J04170	-	Fatty acid biosynthesis
AP134	h + nadph + 3ocvac11eACP => 3hcvac11eACP + nadp	1.1.1.100	NIES39_L00360,NIES39_N00260,NIES39_J04170	-	Fatty acid biosynthesis
AP135	h + nadph + actACP <=> 3haACP + nadp	1.1.1.100	NIES39_L00360,NIES39_N00260,NIES39_J04170	R04533	Fatty acid biosynthesis
AP136	h + nadph + 3ohexACP <=> 3hhexACP + nadp	1.1.1.100	NIES39_L00360,NIES39_N00260,NIES39_J04170	R04953	Fatty acid biosynthesis
AP137	h + nadph + 3ooctACP <=> 3hoctACP + nadp	1.1.1.100	NIES39_L00360,NIES39_N00260,NIES39_J04170	R04536	Fatty acid biosynthesis
AP138	2 h + o2 + octe(9)ACP + 2 fdxr-2 => 2 h2o + octe(9:12)ACP + 2 fdxo-2	1.14.19.1	NIES39_L02040	-	Fatty acid biosynthesis
AP139	2 h + o2 + octe(9:12)ACP + 2 fdxr-2 => 2 h2o + 2 fdxo-2 + octe(9:12:15)ACP	1.14.19.1	NIES39_L02040	-	Fatty acid biosynthesis
AP140	2 h + o2 + 2 fdxr-2 + octe(9:12:15)ACP => 2 h2o + octe(6:9:12:15)ACP + 2 fdxo-2	1.14.19.1	NIES39_L02040	-	Fatty acid biosynthesis
AP141	2 h + o2 + octe(9:12)ACP + 2 fdxr-2 => 2 h2o + octe(6:9:12)ACP + 2 fdxo-2	1.14.19.1	NIES39_L02040	-	Fatty acid biosynthesis
AP142	2 h + o2 + ocdcaACP + 2 fdxr-2 => 2 h2o + octe(9)ACP + 2 fdxo-2	1.14.19.1	NIES39_L02040	-	Fatty acid biosynthesis
AP143	h + tdec2eACP + nadph => nadp + dcaACP	1.3.1.10	NIES39_C02750	R04962	Fatty acid biosynthesis
AP144	h + tddec2eACP + nadph => nadp + ddcaACP	1.3.1.10	NIES39_C02750	R04725	Fatty acid biosynthesis
AP145	h + t3c5ddeceACP + nadph => nadp + cddec5eACP	1.3.1.10	NIES39_C02750	-	Fatty acid biosynthesis
AP146	h + tmrs2eACP + nadph => nadp + myrsACP	1.3.1.10	NIES39_C02750	R04967	Fatty acid biosynthesis
AP147	h + t3c7mrseACP + nadph => nadp + tdeACP	1.3.1.10	NIES39_C02750	-	Fatty acid biosynthesis
AP148	h + tpalm2eACP + nadph => nadp + palmACP	1.3.1.10	NIES39_C02750	R04970	Fatty acid biosynthesis
AP149	h + t3c9palmeACP + nadph => nadp + hdeACP	1.3.1.10	NIES39_C02750	-	Fatty acid biosynthesis
AP150	h + toctd2eACP + nadph => nadp + ocdcaACP	1.3.1.10	NIES39_C02750	-	Fatty acid biosynthesis
AP151	h + t3c11vaceACP + nadph => nadp + octeACP	1.3.1.10	NIES39_C02750	-	Fatty acid biosynthesis
AP152	h + but2eACP + nadph => nadp + butACP	1.3.1.10	NIES39_C02750	R04429	Fatty acid biosynthesis
AP153	h + thex2eACP + nadph => nadp + hexACP	1.3.1.10	NIES39_C02750	R04956	Fatty acid biosynthesis
AP154	h + toct2eACP + nadph => nadp + ocACP	1.3.1.10	NIES39_C02750	R04959	Fatty acid biosynthesis
AP155	palmACP + glyc3p => ACP + 1hdecg3p	2.3.1.15	NIES39_N01180,NIES39_K03280	-	Fatty acid biosynthesis
AP156	hdeACP + glyc3p => ACP + 1hdec9eg3p	2.3.1.15	NIES39_N01180,NIES39_K03280	-	Fatty acid biosynthesis
AP157	ocdcaACP + glyc3p => ACP + 1odecg3p	2.3.1.15	NIES39_N01180,NIES39_K03280	-	Fatty acid biosynthesis
AP158	octeACP + glyc3p => ACP + 1odec11eg3p	2.3.1.15	NIES39_N01180,NIES39_K03280	-	Fatty acid biosynthesis
AP159	octe(9)ACP + glyc3p => ACP + 1odec9eg3p	2.3.1.15	NIES39_N01180,NIES39_K03280	-	Fatty acid biosynthesis
AP160	octe(9:12)ACP + glyc3p => ACP + 1odec912eg3p	2.3.1.15	NIES39_N01180,NIES39_K03280	-	Fatty acid biosynthesis
AP161	octe(6:9:12)ACP + glyc3p => ACP + 1odec6912eg3p	2.3.1.15	NIES39_N01180,NIES39_K03280	-	Fatty acid biosynthesis
AP162	octe(6:9:12:15)ACP + glyc3p => ACP + 1odec691215eg3p	2.3.1.15	NIES39_N01180,NIES39_K03280	-	Fatty acid biosynthesis
AP163	octe(9:12:15)ACP + glyc3p => ACP + 1odec91215eg3p	2.3.1.15	NIES39_N01180,NIES39_K03280	-	Fatty acid biosynthesis
AP164	h + malACP + butACP => co2 + 3ohexACP + ACP	2.3.1.179	NIES39_Q02320,NIES39_H00620	R04952	Fatty acid biosynthesis
AP165	h + malACP + hexACP => co2 + 3ooctACP + ACP	2.3.1.179	NIES39_Q02320,NIES39_H00620	R04957	Fatty acid biosynthesis
AP166	acACP + h + malACP => ACP + actACP + co2	2.3.1.179	NIES39_Q02320,NIES39_H00620	R04355	Fatty acid biosynthesis
AP167	h + ddcaACP + malACP => 3omrsACP + co2 + ACP	2.3.1.179	NIES39_Q02320,NIES39_H00620	R04726	Fatty acid biosynthesis
AP168	h + butACP + malACP => 3ohexACP + co2 + ACP	2.3.1.179	NIES39_Q02320,NIES39_H00620	R04952	Fatty acid biosynthesis
AP169	h + hexACP + malACP => 3ooctACP + co2 + ACP	2.3.1.179	NIES39_Q02320,NIES39_H00620	R04957	Fatty acid biosynthesis
AP170	h + ocACP + malACP => 3odecACP + co2 + ACP	2.3.1.179	NIES39_Q02320,NIES39_H00620	R04960	Fatty acid biosynthesis
AP171	h + dcaACP + malACP => 3oddecACP + co2 + ACP	2.3.1.179	NIES39_Q02320,NIES39_H00620	R04963	Fatty acid biosynthesis
AP172	h + myrsACP + malACP => 3opalmACP + co2 + ACP	2.3.1.179	NIES39_Q02320,NIES39_H00620	R04968	Fatty acid biosynthesis
AP173	h + malACP + ocACP => co2 + 3odecACP + ACP	2.3.1.179	NIES39_Q02320,NIES39_H00620	R04960	Fatty acid biosynthesis
AP174	h + malACP + dcaACP => co2 + 3oddecACP + ACP	2.3.1.179	NIES39_Q02320,NIES39_H00620	R04963	Fatty acid biosynthesis
AP175	h + malACP + cdec3eACP => co2 + 3ocddec5eACP + ACP	2.3.1.179	NIES39_Q02320,NIES39_H00620	-	Fatty acid biosynthesis
AP176	h + malACP + ddcaACP => co2 + 3omrsACP + ACP	2.3.1.179	NIES39_Q02320,NIES39_H00620	R04726	Fatty acid biosynthesis
AP177	h + malACP + cddec5eACP => co2 + 3ocmrs7eACP + ACP	2.3.1.179	NIES39_Q02320,NIES39_H00620	-	Fatty acid biosynthesis
AP178	h + malACP + myrsACP => co2 + 3opalmACP + ACP	2.3.1.179	NIES39_Q02320,NIES39_H00620	R04968	Fatty acid biosynthesis
AP179	h + malACP + tdeACP => co2 + 3ocpalm9eACP + ACP	2.3.1.179	NIES39_Q02320,NIES39_H00620	-	Fatty acid biosynthesis
AP180	h + malACP + palmACP => co2 + 3ooctdACP + ACP	2.3.1.179	NIES39_Q02320,NIES39_H00620	R07762	Fatty acid biosynthesis
AP181	h + malACP + hdeACP => co2 + 3ocvac11eACP + ACP	2.3.1.179	NIES39_Q02320,NIES39_H00620	-	Fatty acid biosynthesis
AP182	ACP + accoa <=> coa + acACP	2.3.1.180	NIES39_N01190	R01624	Fatty acid biosynthesis
AP183	malcoa + ACP <=> coa + malACP	2.3.1.39	NIES39_N01200	R01626	Fatty acid biosynthesis
AP184	palmACP + 1hdecg3p => ACP + pa160	2.3.1.51	NIES39_R00770	-	Fatty acid biosynthesis
AP185	hdeACP + 1hdec9eg3p => ACP + pa161	2.3.1.51	NIES39_R00770	-	Fatty acid biosynthesis
AP186	1odecg3p + ocdcaACP => ACP + pa180	2.3.1.51	NIES39_R00770	-	Fatty acid biosynthesis
AP187	1odec11eg3p + octeACP => ACP + pa181	2.3.1.51	NIES39_R00770	-	Fatty acid biosynthesis
AP188	1odec912eg3p + octe(9:12)ACP => ACP + pa182:9:12	2.3.1.51	NIES39_R00770	-	Fatty acid biosynthesis
AP189	1odec6912eg3p + octe(6:9:12)ACP => ACP + pa183:6:9:12	2.3.1.51	NIES39_R00770	-	Fatty acid biosynthesis
AP190	octe(9:12)ACP + 1odec91215eg3p => ACP + pa183:9:12:15	2.3.1.51	NIES39_R00770	-	Fatty acid biosynthesis
AP191	h2o + 12dgr160 + udpsq => h + udp + sqdg160	2.4.1.-	NIES39_K04170,NIES39_A01800,NIES39_H00870	-	Fatty acid biosynthesis
AP192	h2o + 12dgr161 + udpsq => h + udp + sqdg161	2.4.1.-	NIES39_K04170,NIES39_A01800,NIES39_H00870	-	Fatty acid biosynthesis
AP193	h2o + 12dgr180 + udpsq => h + udp + sqdg180	2.4.1.-	NIES39_K04170,NIES39_A01800,NIES39_H00870	-	Fatty acid biosynthesis
AP194	h2o + 12dgr181 + udpsq => h + udp + sqdg181	2.4.1.-	NIES39_K04170,NIES39_A01800,NIES39_H00870	-	Fatty acid biosynthesis
AP195	h2o + 12dgr182:9:12 + udpsq => h + udp + sqdg182:9:12	2.4.1.-	NIES39_K04170,NIES39_A01800,NIES39_H00870	-	Fatty acid biosynthesis
AP196	h2o + 12dgr183:9:12:15 + udpsq => h + udp + sqdg183:9:12:15	2.4.1.-	NIES39_K04170,NIES39_A01800,NIES39_H00870	-	Fatty acid biosynthesis
AP197	udpgal + mgdg160 => udp + dgdg160	2.4.1.241	NIES39_D02950	-	Fatty acid biosynthesis
AP198	udpgal + mgdg161 => udp + dgdg161	2.4.1.241	NIES39_D02950	-	Fatty acid biosynthesis
AP199	udpgal + mgdg180 => udp + dgdg180	2.4.1.241	NIES39_D02950	-	Fatty acid biosynthesis
AP200	udpgal + mgdg181 => udp + dgdg181	2.4.1.241	NIES39_D02950	-	Fatty acid biosynthesis
AP201	udpgal + mgdg182:9:12 => udp + dgdg182:9:12	2.4.1.241	NIES39_D02950	-	Fatty acid biosynthesis
AP202	udpgal + mgdg183:6:9:12 => udp + dgdg183:6:9:12	2.4.1.241	NIES39_D02950	-	Fatty acid biosynthesis
AP203	udpgal + mgdg183:9:12:15 => udp + dgdg183:9:12:15	2.4.1.241	NIES39_D02950	-	Fatty acid biosynthesis
AP204	udpgal + 12dgr160 => h + udp + mgdg160	2.4.1.6	NIES39_D02950	-	Fatty acid biosynthesis
AP205	udpgal + 12dgr161 => h + udp + mgdg161	2.4.1.6	NIES39_D02950	-	Fatty acid biosynthesis
AP206	udpgal + 12dgr180 => h + udp + mgdg180	2.4.1.6	NIES39_D02950	-	Fatty acid biosynthesis
AP207	udpgal + 12dgr181 => h + udp + mgdg181	2.4.1.6	NIES39_D02950	-	Fatty acid biosynthesis
AP208	udpgal + 12dgr182:9:12 => h + udp + mgdg182:9:12	2.4.1.6	NIES39_D02950	-	Fatty acid biosynthesis
AP209	udpgal + 12dgr183:6:9:12 => h + udp + mgdg183:6:9:12	2.4.1.6	NIES39_D02950	-	Fatty acid biosynthesis
AP210	udpgal + 12dgr183:9:12:15 => h + udp + mgdg183:9:12:15	2.4.1.6	NIES39_D02950	-	Fatty acid biosynthesis
AP211	h + pa160 + ctp => ppi + cdpdhdecg	2.7.7.41	NIES39_A04290	-	Fatty acid biosynthesis
AP212	h + pa161 + ctp => ppi + cdpdhdec9eg	2.7.7.41	NIES39_A04290	-	Fatty acid biosynthesis
AP213	h + pa180 + ctp => ppi + cdpdodecg	2.7.7.41	NIES39_A04290	-	Fatty acid biosynthesis
AP214	h + pa181 + ctp => ppi + cdpdodec11eg	2.7.7.41	NIES39_A04290	-	Fatty acid biosynthesis
AP215	h + pa182:9:12 + ctp => ppi + cdpdodec912eg	2.7.7.41	NIES39_A04290	-	Fatty acid biosynthesis
AP216	h + pa183:6:9:12 + ctp => ppi + cdpdodec6912eg	2.7.7.41	NIES39_A04290	-	Fatty acid biosynthesis
AP217	h + pa183:9:12:15 + ctp => ppi + cdpdodec91215eg	2.7.7.41	NIES39_A04290	-	Fatty acid biosynthesis
AP218	cdpdhdecg + glyc3p => h + cmp + pgp160	2.7.8.5	NIES39_A05310	-	Fatty acid biosynthesis
AP219	cdpdhdec9eg + glyc3p => h + cmp + pgp161	2.7.8.5	NIES39_A05310	-	Fatty acid biosynthesis
AP220	cdpdodecg + glyc3p => h + cmp + pgp180	2.7.8.5	NIES39_A05310	-	Fatty acid biosynthesis
AP221	cdpdodec11eg + glyc3p => h + cmp + pgp181	2.7.8.5	NIES39_A05310	-	Fatty acid biosynthesis
AP222	cdpdodec912eg + glyc3p => h + cmp + pgp182:9:12	2.7.8.5	NIES39_A05310	-	Fatty acid biosynthesis
AP223	cdpdodec91215eg + glyc3p => h + cmp + pgp183:9:12:15	2.7.8.5	NIES39_A05310	-	Fatty acid biosynthesis
AP224	h2o + pgp160 => pi + pg160	3.1.3.27	-	-	Fatty acid biosynthesis	not annotated but required for fatty acid biosynthesis
AP225	h2o + pgp161 => pi + pg161	3.1.3.27	-	-	Fatty acid biosynthesis	not annotated but required for fatty acid biosynthesis
AP226	h2o + pgp180 => pi + pg180	3.1.3.27	-	-	Fatty acid biosynthesis	not annotated but required for fatty acid biosynthesis
AP227	h2o + pgp181 => pi + pg181	3.1.3.27	-	-	Fatty acid biosynthesis	not annotated but required for fatty acid biosynthesis
AP228	h2o + pgp182:9:12 => pi + pg182:9:12	3.1.3.27	-	-	Fatty acid biosynthesis	not annotated but required for fatty acid biosynthesis
AP229	h2o + pgp183:9:12:15 => pi + pg183:9:12:15	3.1.3.27	-	-	Fatty acid biosynthesis	not annotated but required for fatty acid biosynthesis
AP230	h2o + pa160 => pi + 12dgr160	3.1.3.4	-	-	Fatty acid biosynthesis	not annotated but required for fatty acid biosynthesis
AP231	h2o + pa161 => pi + 12dgr161	3.1.3.4	-	-	Fatty acid biosynthesis	not annotated but required for fatty acid biosynthesis
AP232	h2o + pa180 => pi + 12dgr180	3.1.3.4	-	-	Fatty acid biosynthesis	not annotated but required for fatty acid biosynthesis
AP233	h2o + pa181 => pi + 12dgr181	3.1.3.4	-	-	Fatty acid biosynthesis	not annotated but required for fatty acid biosynthesis
AP234	h2o + pa182:9:12 => pi + 12dgr182:9:12	3.1.3.4	-	-	Fatty acid biosynthesis	not annotated but required for fatty acid biosynthesis
AP235	h2o + pa183:6:9:12 => pi + 12dgr183:6:9:12	3.1.3.4	-	-	Fatty acid biosynthesis	not annotated but required for fatty acid biosynthesis
AP236	h2o + pa183:9:12:15 => pi + 12dgr183:9:12:15	3.1.3.4	-	-	Fatty acid biosynthesis	not annotated but required for fatty acid biosynthesis
AP237	3haACP => h2o + but2eACP	4.2.1.58	NIES39_L04560	R04428	Fatty acid biosynthesis
AP238	3hhexACP => h2o + thex2eACP	4.2.1.58	NIES39_L04560	R04954	Fatty acid biosynthesis
AP239	3hoctACP => h2o + toct2eACP	4.2.1.58	NIES39_L04560	R04537	Fatty acid biosynthesis
AP240	3hdecACP => h2o + tdec2eACP	4.2.1.60	NIES39_L04560	R04535	Fatty acid biosynthesis
AP241	3hddecACP => h2o + tddec2eACP	4.2.1.61	NIES39_L04560	R04965	Fatty acid biosynthesis
AP242	3hcddec5eACP => h2o + t3c5ddeceACP	4.2.1.61	NIES39_L04560	-	Fatty acid biosynthesis
AP243	3hmrsACP => h2o + tmrs2eACP	4.2.1.61	NIES39_L04560	R04568	Fatty acid biosynthesis
AP244	3hcmrs7eACP => h2o + t3c7mrseACP	4.2.1.61	NIES39_L04560	-	Fatty acid biosynthesis
AP245	3hpalmACP => h2o + tpalm2eACP	4.2.1.61	NIES39_L04560	R04544	Fatty acid biosynthesis
AP246	3hcpalm9eACP => h2o + t3c9palmeACP	4.2.1.61	NIES39_L04560	-	Fatty acid biosynthesis
AP247	3hoctaACP => h2o + toctd2eACP	4.2.1.61	NIES39_L04560	-	Fatty acid biosynthesis
AP248	3hcvac11eACP => h2o + t3c11vaceACP	4.2.1.61	NIES39_L04560	-	Fatty acid biosynthesis
AP249	thf + nadp <=> dhf + nadph + h	1.5.1.3	-	R00939	Folate biosynthesis	not annotated but required for folate biosynthesis
AP250	2ahhmd + 4abz => ppi + dhpt	2.5.1.15	NIES39_O04200	R03067	Folate biosynthesis
AP251	2ahhmp + 4abz => dhpt + h2o	2.5.1.15	NIES39_O04200	R03066	Folate biosynthesis
AP252	chor + gln-L => 4adcho + glu-L	2.6.1.85	NIES39_E04160	R01716	Folate biosynthesis
AP253	atp + 2ahhmp => amp + 2ahhmd + h	2.7.6.3	NIES39_L02960	R03503	Folate biosynthesis
AP254	gtp + h2o => ahdt + for + h	3.5.4.16	NIES39_B00580,NIES39_M02530	R00428	Folate biosynthesis
AP255	h2o + ahdt => ppi + dhpmp + h	3.6.1.-	NIES39_C04870	R04638	Folate biosynthesis
AP256	h2o + dhpmp => pi + dhnpt	3.6.1.-	NIES39_C04870	R04621	Folate biosynthesis
AP257	dhnpt => gcald + 2ahhmp	4.1.2.25	NIES39_E00440	R03504	Folate biosynthesis
AP258	ahdt + h2o => crbxthpro + acald + pppi	4.1.2.50	NIES39_K02950,NIES39_O04600	R09959	Folate biosynthesis
AP259	4adcho => 4abz + pyr + h	4.1.3.38	NIES39_E04160	R05553	Folate biosynthesis
AP260	ahdt => 6pthp + pppi	4.2.3.12	NIES39_K02950,NIES39_O04600	R04286	Folate biosynthesis
AP261	atp + dhpt + glu-L => adp + pi + dhf + h	6.3.2.12	NIES39_O06130	R02237	Folate biosynthesis
AP262	glyc + nad <=> dha + nadh + h	1.1.1.6	NIES39_J00020	R01034	Glycerolipid metabolism
AP263	glyc3p + nadp <=> dhap + nadph + h	1.1.1.94	NIES39_M02140	R00844	Glycerolipid metabolism
AP264	glyald + nad + h2o <=> glyc-R + nadh + 2 h	1.2.1.3	NIES39_A06340	R01752	Glycerolipid metabolism
AP265	glyc3p + acylcoa => 1ddecg3p + coa	2.3.1.15	NIES39_N01180,NIES39_K03280	R00851	Glycerolipid metabolism
AP266	1ddecg3p + acylcoa => pa120 + coa	2.3.1.51	NIES39_R00770	R02241	Glycerolipid metabolism
AP267	udpg + 12dgr120 => udp + mglcdglyc	2.4.1.157	NIES39_D05590	R02689	Glycerolipid metabolism
AP268	h + atp + 12dgr120 => adp + pa120	2.7.1.107	NIES39_D04410	R02240	Glycerolipid metabolism
AP269	atp + glyc => adp + glyc3p + h	2.7.1.30	NIES39_J00350	R00847	Glycerolipid metabolism
AP270	h + ctp + pa120 => ppi + cdpdddecg	2.7.7.41	NIES39_A04290	R01799	Glycerolipid metabolism
AP271	cdpdddecg + glyc3p => cmp + pgp120 + h	2.7.8.5	NIES39_A05310	R01801	Glycerolipid metabolism
AP272	h + udpg + so3 => udpsq + h2o	3.13.1.1	NIES39_A06480	R05775	Glycerolipid metabolism
AP273	f1p <=> dhap + glyald	4.1.2.13	NIES39_L02470	R02568	Glycerolipid metabolism
AP274	3pg + nad => 3php + nadh + h	1.1.1.95	NIES39_K02580	R01513	Glycine, serine and threonine metabolism
AP275	gly-L + thf + nad => mlthf + nh4 + co2 + nadh + h	1.4.4.2,1.8.1.4,2.1.2.10	NIES39_A03590,NIES39_C03380,NIES39_R00160	R01221	Glycine, serine and threonine metabolism
AP276	mlthf + gly-L + h2o <=> thf + ser-L	2.1.2.1	NIES39_L06330	R00945	Glycine, serine and threonine metabolism
AP277	pser-L + akg <=> 3php + glu-L	2.6.1.52	-	R04173	Glycine, serine and threonine metabolism	not annotated but required for serine biosynthesis
AP278	atp + hom-L => adp + phom + h	2.7.1.39	NIES39_Q00490	R01771	Glycine, serine and threonine metabolism
AP279	pser-L + h2o => ser-L + pi	3.1.3.3	-	R00582	Glycine, serine and threonine metabolism	not annotated but required for serine biosynthesis
AP280	phom + h2o => thr-L + pi	4.2.3.1	NIES39_D00300,NIES39_A06570	R01466	Glycine, serine and threonine metabolism
AP281	ser-L => pyr + nh4	4.3.1.19	NIES39_L05660,NIES39_E02800	R00220	Glycine, serine and threonine metabolism
AP282	acald + nadh + h => etoh + nad	1.1.1.1	NIES39_M02460,NIES39_M01990,NIES39_L00830	R00754	Glycolysis / Gluconeogenesis
AP283	g3p + pi + nad => 13dpg + nadh + h	1.2.1.12	NIES39_D03420	R01061	Glycolysis / Gluconeogenesis
AP284	acald + nad + h2o => ac + nadh + 2 h	1.2.1.3	NIES39_A06340	R00710	Glycolysis / Gluconeogenesis
AP285	13dpg + nadph + h => g3p + pi + nadp	1.2.1.59	NIES39_C00270	R01063	Glycolysis / Gluconeogenesis
AP286	pyr + lpame => adhlame + co2	1.2.4.1	NIES39_L03130,NIES39_Q01040	R01699	Glycolysis / Gluconeogenesis
AP287	dhlame + nad <=> lpame + nadh + h	1.8.1.4	NIES39_C03380	R07618	Glycolysis / Gluconeogenesis
AP288	coa + adhlame => accoa + dhlame	2.3.1.12	NIES39_B00640	R02569	Glycolysis / Gluconeogenesis
AP289	atp + f6p => adp + fdp + h	2.7.1.11	NIES39_D03430,NIES39_M02720	R00756	Glycolysis / Gluconeogenesis
AP290	h + adp + pep => atp + pyr	2.7.1.40	NIES39_M02310,NIES39_P00240	R00200	Glycolysis / Gluconeogenesis
AP291	atp + 3pg <=> adp + 13dpg	2.7.2.3	NIES39_J00870	R01512	Glycolysis / Gluconeogenesis
AP292	atp + pyr + h2o => amp + pep + pi + 2 h	2.7.9.2	NIES39_Q00650,NIES39_C03240	R00199	Glycolysis / Gluconeogenesis
AP293	fdp <=> dhap + g3p	4.1.2.13	NIES39_L02470	R01070	Glycolysis / Gluconeogenesis
AP294	2pg <=> pep + h2o	4.2.1.11	NIES39_D07330	R00658	Glycolysis / Gluconeogenesis
AP295	g3p <=> dhap	5.3.1.1	NIES39_O04210	R01015	Glycolysis / Gluconeogenesis
AP296	g6p <=> f6p	5.3.1.9	NIES39_Q00590	R00771	Glycolysis / Gluconeogenesis
AP297	2pg <=> 3pg	5.4.2.12	NIES39_B01040,NIES39_C00710	R01518	Glycolysis / Gluconeogenesis
AP298	g1p <=> g6p	5.4.2.2	NIES39_M02780	R08639	Glycolysis / Gluconeogenesis
AP299	atp + ac + coa => amp + ppi + accoa	6.2.1.1	NIES39_J05970	R00235	Glycolysis / Gluconeogenesis
AP300	histd + 2 nad + h2o => his-L + 2 nadh + 3 h	1.1.1.23	NIES39_E03590	R01158	Histidine metabolism
AP301	prlp + gln-L => eig3p + aicar + glu-L + h	2.4.2.-	NIES39_O01400	R04558	Histidine metabolism
AP302	atp + prpp => prbatp + ppi	2.4.2.17	NIES39_G00810	R01071	Histidine metabolism
AP303	imacp + glu-L => hisp + akg	2.6.1.9	NIES39_A08360	R03243	Histidine metabolism
AP304	hisp + h2o => histd + pi	3.1.3.15	NIES39_C02760	R03013	Histidine metabolism
AP305	forasp + h2o => for + asp-L	3.5.1.15	NIES39_O04520	R00526	Histidine metabolism
AP306	prbamp + h2o => prfp	3.5.4.19	NIES39_G00910,NIES39_D04010	R04037	Histidine metabolism
AP307	prbatp + h2o => prbamp + ppi + h	3.6.1.31	NIES39_G00910,NIES39_D04010	R04035	Histidine metabolism
AP308	eig3p => imacp + h2o	4.2.1.19	NIES39_C02760	R03457	Histidine metabolism
AP309	prfp <=> prlp	5.3.1.16	NIES39_L02660	R04640	Histidine metabolism
AP310	h2o + u23ga => 2 h + lipidX + ump	-	-	-	Lipopolysaccharide biosynthesis	not annotated, but required for lipid biosynthesis
AP311	myrsACP + kdo2lipid4L => lipa + ACP	2.3.1.-	NIES39_D01370,NIES39_A08200,NIES39_Q00060,NIES39_K03970	R05075	Lipopolysaccharide biosynthesis
AP312	ddcaACP + kdo2lipid4 => kdo2lipid4L + ACP	2.3.1.-	NIES39_D01370,NIES39_A08200,NIES39_Q00060,NIES39_K03970	R05146	Lipopolysaccharide biosynthesis
AP313	3hmrsACP + uacgam <=> ACP + u3aga	2.3.1.129	NIES39_O01790,NIES39_L04550	R04567	Lipopolysaccharide biosynthesis
AP314	u3hga + 3hmrsACP => u23ga + ACP + h	2.3.1.191	NIES39_R01020	R04550	Lipopolysaccharide biosynthesis
AP315	u23ga + lipidX => udp + lipidAds + h	2.4.1.182	NIES39_A05650,NIES39_L04540	R04606	Lipopolysaccharide biosynthesis
AP316	u3aga + h2o => u3hga + ac	3.5.1.108	NIES39_L04570	R04587	Lipopolysaccharide biosynthesis
AP317	23dhdp + nadph + h => thdp + nadp	1.17.1.8	NIES39_E02210	R04199	Lysine biosynthesis
AP318	4pasp + nadph + h => aspsa + pi + nadp	1.2.1.11	NIES39_L00080	R02291	Lysine biosynthesis
AP319	h + thdp + glu-L + h2o => 26dap-LL + akg	2.6.1.83	NIES39_J00030,NIES39_J05350,NIES39_E01700	R07613	Lysine biosynthesis
AP320	atp + asp-L <=> adp + 4pasp	2.7.2.4	NIES39_H00140	R00480	Lysine biosynthesis
AP321	h + lys-L => 15dap + co2	4.1.1.18	NIES39_A04310	R00462	Lysine biosynthesis
AP322	h + 26dap-M => lys-L + co2	4.1.1.20	NIES39_D00230,NIES39_R01300	R00451	Lysine biosynthesis
AP323	aspsa + pyr => 23dhdp + h + 2 h2o	4.3.3.7	NIES39_L00090	R10147	Lysine biosynthesis
AP324	26dap-LL <=> 26dap-M	5.1.1.7	NIES39_E00250	R02735	Lysine biosynthesis
AP325	atp + ugmd + alaala => adp + pi + ugmda + h	6.3.2.10	NIES39_C01150	R04617	Lysine biosynthesis
AP326	atp + uamag + 26dap-M => adp + pi + ugmd + h	6.3.2.13	NIES39_O04450	R02788	Lysine biosynthesis
AP327	asp-L + o2 <=> iasp + h2o2 + h	1.4.3.16	NIES39_A05160	R00481	Nicotinate and nicotinamide metabolism
AP328	nadph + nad => nadp + nadh	1.6.1.2	NIES39_Q02590,NIES39_Q02600,NIES39_Q02580	R00112	Nicotinate and nicotinamide metabolism
AP329	2 h + quln + prpp => nicrnt + ppi + co2	2.4.2.19	NIES39_E02360	R03348	Nicotinate and nicotinamide metabolism
AP330	iasp + dhap => quln + 2 h2o + pi	2.5.1.72	NIES39_B00940	R04292	Nicotinate and nicotinamide metabolism
AP331	atp + nad => adp + nadp + h	2.7.1.23	NIES39_C01820,NIES39_O05290	R00104	Nicotinate and nicotinamide metabolism
AP332	nicrnt + h2o => nicrns + pi	3.1.3.5	NIES39_E01610,NIES39_N00990,NIES39_Q00940	R03346	Nicotinate and nicotinamide metabolism
AP333	nicrnt + ppi <=> nac + prpp + h	6.3.4.21	NIES39_O04550	R01724	Nicotinate and nicotinamide metabolism
AP334	atp + dnad + gln-L + h2o => amp + ppi + nad + glu-L + h	6.3.5.1	NIES39_A08370	R00257	Nicotinate and nicotinamide metabolism
AP335	gln-L + akg + 2 fdxr-2 + 2 h => 2 glu-L + 2 fdxo-2	1.4.7.1	NIES39_J05540	R00021	Nitrogen metabolism
AP336	nitrite + 6 fdxr-2 + 8 h => nh4 + 2 h2o + 6 fdxo-2	1.7.7.1	NIES39_G00870,NIES39_H00190	R00790	Nitrogen metabolism
AP337	nitrate + 2 fdxr-2 + 2 h => nitrite + h2o + 2 fdxo-2	1.7.7.2	NIES39_C04890	R00791	Nitrogen metabolism
AP338	hydam + nadh + h => nh4 + nad + h2o	1.7.99.1	NIES39_L04050	R00143	Nitrogen metabolism
AP339	mlthf + nadph + h => 5mthf + nadp	1.5.1.20	NIES39_L05710	R01224	One carbon pool by folate
AP340	mlthf + nadh + h => 5mthf + nad	1.5.1.20	NIES39_L05710	R07168	One carbon pool by folate
AP341	mlthf + nadp <=> methf + nadph	1.5.1.5	NIES39_J00830	R01220	One carbon pool by folate
AP342	methf + h2o => 5fthf + h	2.1.2.10	NIES39_R00160	R02300	One carbon pool by folate
AP343	10fthf + h2o => for + thf + h	3.5.1.10	NIES39_J01670	R00944	One carbon pool by folate
AP344	methf + h2o <=> 10fthf + h	3.5.4.9	NIES39_J00830	R01655	One carbon pool by folate
AP345	3hbcoa-R => coa + PHB	-	NIES39_Q00070,NIES39_Q00060	-	Others
AP346	dtdp4d6dm + nadph + h => dtdprmn + nadp	1.1.1.133	NIES39_C04420,NIES39_H01240	R02777	Others
AP347	phthr + nad => amopp + nadh + h + co2	1.1.1.262	NIES39_O05220	R05837	Others
AP348	aacoa + nadph + h => 3hbcoa-R + nadp	1.1.1.36	-	R01977	Others	not annotated, but required for PHB synthesis
AP349	glyclt + o2 => glx + h2o2	1.1.3.15	NIES39_A06600	R00475	Others
AP350	gthox + nadph + h => 2 gthrd + nadp	1.8.1.7	NIES39_L00870	R00115	Others
AP351	lipoacp + apop => pn6liplys + ACP	2.3.1.181	NIES39_D02270	R07769	Others
AP352	h + pmcoa + ala-L <=> 8aonn + coa + co2	2.3.1.47	NIES39_A01630	R03210	Others
AP353	coa + 3ohcoa => accoa + btcoa	2.3.1.9	NIES39_L00350	R01177	Others
AP354	gthrd + h2o => cgly + glu-L	2.3.2.2	NIES39_O04730	R00494	Others
AP355	h + 2mahmp + 4mpetz => ppi + thmmp	2.5.1.3	NIES39_O04290	R03223	Others
AP356	34hpp + 4r5au + 2 amet + h2o => dmhdfv + 2 met-L + 2 dad-5 + oxa + nh4	2.5.1.77	NIES39_K03090,NIES39_L02990	R09396	Others
AP357	amopp + dxyl5p => pdx5p + pi + 2 h2o	2.6.99.2	NIES39_J00770	R05838	Others
AP358	tag6p-D + atp => tagdp-D + adp + h	2.7.1.11	NIES39_D03430,NIES39_M02720	R03236	Others
AP359	atp + thmmp => adp + thmpp	2.7.4.16	NIES39_C00280	R00617	Others
AP360	h + dttp + g1p => ppi + dtdpglu	2.7.7.24	NIES39_H01250	R02328	Others
AP361	lipoamp + apop => pn6liplys + amp	2.7.7.63	NIES39_J00530	R07771	Others
AP362	dtbt + 2 amet + 2 h => btn + 2 met-L + 2 dad-5	2.8.1.6	NIES39_A02630	R01078	Others
AP363	ecys + cys-L => escys + ala-L	2.8.1.7	NIES39_A07430,NIES39_K04530,NIES39_A08350,NIES39_M01480,NIES39_C05350	R07460	Others
AP364	pn6oclys + 2 amet => pn6liplys + 2 met-L + 2 dad-5	2.8.1.8	NIES39_K01490,NIES39_E04190	R07767	Others
AP365	ocACP + 2 amet => lipoacp + 2 met-L + 2 dad-5	2.8.1.8	NIES39_K01490,NIES39_E04190	R07768	Others
AP366	2pglyc + h2o => glyclt + pi	3.1.3.18	NIES39_R01440,NIES39_R00620	R01334	Others
AP367	mi1p-D + h2o => inost + pi	3.1.3.25	NIES39_E01670	R01185	Others
AP368	minost4p + h2o => inost + pi	3.1.3.25	NIES39_E01670	R01186	Others
AP369	minost3p + h2o => inost + pi	3.1.3.25	NIES39_E01670	R01187	Others
AP370	cgly + h2o => cys-L + gly-L	3.4.11.1	NIES39_D00310	R00899	Others
AP371	h2o + ppi => 2 pi + h	3.6.1.1	-		Others	not annotated but required for biomass synthesis
AP372	co2 + h2o <=> hco3 + h	4.2.1.1	-	R00132	Others
AP373	cynt + hco3 + 3 h <=> nh4 + 2 co2	4.2.1.104	NIES39_E04340	R10079	Others
AP374	dtdpglu => dtdp4d6dg + h2o	4.2.1.46	NIES39_O04360,NIES39_O01640	R06513	Others
AP375	micit <=> 2mcacn + h2o	4.2.1.99	NIES39_C03550	R04425	Others
AP376	phthr + h2o => 4hthr + pi	4.2.3.1	NIES39_D00300,NIES39_A06570	R05086	Others
AP377	dtdp4d6dg => dtdp4d6dm	5.1.3.13	NIES39_H01230,NIES39_C03110	R06514	Others
AP378	g6p => minost3p	5.5.1.4	NIES39_D00640	R07324	Others
AP379	atp + glucys + gly-L => adp + pi + gthrd + h	6.3.2.3	NIES39_C00550	R00497	Others
AP380	atp + dann + co2 => adp + pi + dtbt + 3 h	6.3.3.3	NIES39_K04000	R03182	Others
AP381	atp + btn => ppi + btnamp	6.3.4.15	NIES39_N00560	R01074	Others
AP382	pant-R + nadp <=> 2dhp + nadph + h	1.1.1.169	NIES39_C00110	R02472	Pantothenate and CoA biosynthesis
AP383	alac-S + nadph + h => 23dhmb + nadp	1.1.1.86	NIES39_K02910	R03051	Pantothenate and CoA biosynthesis
AP384	mlthf + 3mob + h2o => thf + 2dhp	2.1.2.11	NIES39_J03810	R01226	Pantothenate and CoA biosynthesis
AP385	atp + pnto-R => adp + 4ppan + h	2.7.1.33	NIES39_O06800	R03018	Pantothenate and CoA biosynthesis
AP386	atp + pantth => adp + pan4p	2.7.1.33	NIES39_O06800	R02971	Pantothenate and CoA biosynthesis
AP387	h + atp + pan4p <=> ppi + dpcoa	2.7.7.3	NIES39_J00700	R03035	Pantothenate and CoA biosynthesis
AP388	h + 4ppcys => pan4p + co2	4.1.1.36	NIES39_E00550	R03269	Pantothenate and CoA biosynthesis
AP389	atp + pant-R + ala-B => amp + ppi + pnto-R + h	6.3.2.1	NIES39_O06380	R02473	Pantothenate and CoA biosynthesis
AP390	ctp + 4ppan + cys-L => cmp + ppi + 4ppcys + h	6.3.2.5	NIES39_E00550	R04231	Pantothenate and CoA biosynthesis
AP391	h + nadph + uaccg => nadp + uamr	1.3.1.98	NIES39_C00250	R03192	Peptidoglycan biosynthesis
AP392	uagmda + uacgam => uaagmda + udp + h	2.4.1.227	NIES39_O01350	R05032	Peptidoglycan biosynthesis
AP393	pep + uacgam => uaccg + pi	2.5.1.7	NIES39_C01770	R00660	Peptidoglycan biosynthesis
AP394	ugmda + udcpp => ump + uagmda	2.7.8.13	NIES39_A07360	R05630	Peptidoglycan biosynthesis
AP395	uaagmda => h + murein5p5p + udcpdp	3.4.16.4	NIES39_A04860,NIES39_N01160,NIES39_A05140,NIES39_A08020,NIES39_C01330,NIES39_H00870	-	Peptidoglycan biosynthesis
AP396	udcpdp + h2o => udcpp + pi + h	3.6.1.27	NIES39_O06720	R05627	Peptidoglycan biosynthesis
AP397	atp + 2 ala-D <=> adp + pi + alaala + h	6.3.2.4	NIES39_A05590	R01150	Peptidoglycan biosynthesis
AP398	atp + uamr + ala-L => adp + pi + uama + h	6.3.2.8	NIES39_C00260	R03193	Peptidoglycan biosynthesis
AP399	atp + uama + glu-D => adp + pi + uamag + h	6.3.2.9	NIES39_K04760	R02783	Peptidoglycan biosynthesis
AP400	3dhsk + nadph + h => skm + nadp	1.1.1.25	NIES39_Q01250	R02413	Phenylalanine, tyrosine and tryptophan biosynthesis
AP401	phpyr + o2 => 2hyoxplac + co2	1.13.11.27	NIES39_Q02710	R01372	Phenylalanine, tyrosine and tryptophan biosynthesis
AP402	pphn + nad => 34hpp + co2 + nadh	1.3.1.12	NIES39_N00690	R01728	Phenylalanine, tyrosine and tryptophan biosynthesis
AP403	anth + prpp => pran + ppi	2.4.2.18	NIES39_A06610	R01073	Phenylalanine, tyrosine and tryptophan biosynthesis
AP404	pep + skm5p <=> pi + 3psme	2.5.1.19	NIES39_L03460	R03460	Phenylalanine, tyrosine and tryptophan biosynthesis
AP405	pep + e4p + h2o => 2dda7p + pi	2.5.1.54	NIES39_J02310	R01826	Phenylalanine, tyrosine and tryptophan biosynthesis
AP406	tyr-L + akg <=> 34hpp + glu-L	2.6.1.1,2.6.19	NIES39_C02340	R00734	Phenylalanine, tyrosine and tryptophan biosynthesis
AP407	phe-L + akg <=> phpyr + glu-L	2.6.1.1,2.6.19	NIES39_C02340	R00694	Phenylalanine, tyrosine and tryptophan biosynthesis
AP408	atp + skm => adp + skm5p + h	2.7.1.71	NIES39_J03840	R02412	Phenylalanine, tyrosine and tryptophan biosynthesis
AP409	h + 2cpr5p => 3ig3p + co2 + h2o	4.1.1.48	NIES39_D07270	R03508	Phenylalanine, tyrosine and tryptophan biosynthesis
AP410	chor + gln-L => anth + pyr + glu-L + h	4.1.3.27	NIES39_G00240,NIES39_D04400	R00986	Phenylalanine, tyrosine and tryptophan biosynthesis
AP411	chor + nh4 => anth + pyr + h2o + h	4.1.3.27	NIES39_G00240,NIES39_D04400	R00985	Phenylalanine, tyrosine and tryptophan biosynthesis
AP412	3dhq => 3dhsk + h2o	4.2.1.10	NIES39_L06370	R03084	Phenylalanine, tyrosine and tryptophan biosynthesis
AP413	ser-L + 3ig3p => trp-L + g3p + h2o	4.2.1.20	NIES39_F00460,NIES39_O06170	R02722	Phenylalanine, tyrosine and tryptophan biosynthesis
AP414	ser-L + indole => trp-L + h2o	4.2.1.20	NIES39_F00460,NIES39_O06170	R00674	Phenylalanine, tyrosine and tryptophan biosynthesis
AP415	3ig3p => indole + g3p	4.2.1.20	NIES39_F00460,NIES39_O06170	R02340	Phenylalanine, tyrosine and tryptophan biosynthesis
AP416	h + pphn => phpyr + h2o + co2	4.2.1.51	NIES39_J05430	R01373	Phenylalanine, tyrosine and tryptophan biosynthesis
AP417	2dda7p => 3dhq + pi	4.2.3.4	NIES39_J03140	R03083	Phenylalanine, tyrosine and tryptophan biosynthesis
AP418	3psme => chor + pi	4.2.3.5	NIES39_J03970	R01714	Phenylalanine, tyrosine and tryptophan biosynthesis
AP419	pran => 2cpr5p	5.3.1.24	NIES39_E02990	R03509	Phenylalanine, tyrosine and tryptophan biosynthesis
AP420	chor <=> pphn	5.4.99.5	NIES39_A01370	R01715	Phenylalanine, tyrosine and tryptophan biosynthesis
AP421	2 fdxr-2 + nadp + h <=> 2 fdxo-2 + nadph	1.18.1.2	NIES39_L02790	R01195	Photosynthesis and electron transport chain
AP422	nadh + 5 h + pq => 4 h[t] + nad + pqh2	1.6.5.3	NIES39_E02860,NIES39_A01530,NIES39_A08120,NIES39_K04850,NIES39_O01600,NIES39_O01620,NIES39_A06520,NIES39_K04840,NIES39_A06510,NIES39_O01610,NIES39_E02840,NIES39_O07110,NIES39_E02850,NIES39_A08140,NIES39_A08130,NIES39_F00440,NIES39_J01870,NIES39_H00330,NIES39_L04070,NIES39_L04060,NIES39_L04040	R02163	Photosynthesis and electron transport chain
AP423	nadph + 5 h + pq => 4 h[t] + nadp + pqh2	1.6.5.3	NIES39_E02860,NIES39_A01530,NIES39_A08120,NIES39_K04850,NIES39_O01600,NIES39_O01620,NIES39_A06520,NIES39_K04840,NIES39_A06510,NIES39_O01610,NIES39_E02840,NIES39_O07110,NIES39_E02850,NIES39_A08140,NIES39_A08130,NIES39_F00440,NIES39_J01870,NIES39_H00330,NIES39_L04070,NIES39_L04060,NIES39_L04040	-	Photosynthesis and electron transport chain
AP424	2 h + 0.5 o2 + pqh2 => 2 h[t] + h2o + pq	1.9.3.1	NIES39_O03120,NIES39_O03080,NIES39_O03090,NIES39_O03100,NIES39_A01920,NIES39_A01910	R00081	Photosynthesis and electron transport chain
AP425	3 adp + 14 h[p] + 3 pi <=> 3 atp + 11 h + 3 h2o	3.6.3.14	NIES39_A08240,NIES39_A08250,NIES39_A08260,NIES39_A08270,NIES39_A08280,NIES39_A08290,NIES39_A08300,NIES39_H00700,NIES39_H00710	R00086	Photosynthesis and electron transport chain
AP426	3 adp + 14 h[t] + 3 pi <=> 3 atp + 11 h + 3 h2o	3.6.3.14	NIES39_A08240,NIES39_A08250,NIES39_A08260,NIES39_A08270,NIES39_A08280,NIES39_A08290,NIES39_A08300,NIES39_H00700,NIES39_H00710	R00086	Photosynthesis and electron transport chain
AP427	4 pqh2 + 2 nadp + 2 h + 4 photon => 4 pq + 2 nadph + 8 h[t]	Cyt/PSI/FNR	NIES39_D05970,NIES39_D05980,NIES39_Q02290,NIES39_G00250,NIES39_M01060,NIES39_C00620,NIES39_K00580,NIES39_C00610,NIES39_K00650,NIES39_J00550,NIES39_K00590,NIES39_A03290,NIES39_O05440,NIES39_L01880,NIES39_M02420,NIES39_L01870,NIES39_M02410,NIES39_B00120,NIES39_L02800,NIES39_L02790,NIES39_C03460,NIES39_O04350,NIES39_O05270,NIES39_A02580,NIES39_R01100,NIES39_L02790	-	Photosynthesis and electron transport chain
AP428	2 h2o + 4 photon + 4 pq + 8 h => 4 h[t] + o2 + 4 pqh2	PSII	NIES39_A01290,NIES39_A02930,NIES39_A08060,NIES39_A08070,NIES39_A08090,NIES39_B00960,NIES39_D03780,NIES39_D03920,NIES39_D07260,NIES39_E01320,NIES39_H00650,NIES39_H00660,NIES39_J00040,NIES39_J01230,NIES39_J03950,NIES39_J03960,NIES39_J05860,NIES39_J05870,NIES39_K03030,NIES39_K03080,NIES39_N00010,NIES39_O03300,NIES39_O04720,NIES39_O05420,NIES39_O06150,NIES39_Q00210,NIES39_Q02350,NIES39_Q02360,NIES39_…	-	Photosynthesis and electron transport chain
AP429	mppp9om + nadph + h + o2 => hmppp9 + nadp + h2o	1.14.13.81	NIES39_B00770	R06265	Porphyrin and chlorophyll metabolism
AP430	hmppp9 + nadph + h + o2 => omppp9 + nadp + 2 h2o	1.14.13.81	NIES39_B00770	R06266	Porphyrin and chlorophyll metabolism
AP431	omppp9 + nadph + h + o2 => dvpchlld + nadp + 2 h2o	1.14.13.81	NIES39_B00770	R06267	Porphyrin and chlorophyll metabolism
AP432	glutrna + nadph + h <=> glu1sa + trnaglu + nadp	1.2.1.70	NIES39_E02030	R04109	Porphyrin and chlorophyll metabolism
AP433	cpre6a + nadph + h => cpre6b + nadp	1.3.1.106	NIES39_G00890	R05812	Porphyrin and chlorophyll metabolism
AP434	biliverd + nadh + h => bilirub + nad	1.3.1.24	NIES39_B00110	R02391	Porphyrin and chlorophyll metabolism
AP435	biliverd + nadph + h => bilirub + nadp	1.3.1.24	NIES39_B00110	R02393	Porphyrin and chlorophyll metabolism
AP436	pchlld + nadph + h => chlld + nadp	1.3.1.33	NIES39_C00740	R03845	Porphyrin and chlorophyll metabolism
AP437	dvpchlld + nadph + h => pchlld + nadp	1.3.1.33	NIES39_C00740	R06286	Porphyrin and chlorophyll metabolism
AP438	pre6a + nadph + h => pre6b + nadp	1.3.1.54	NIES39_G00890	R05150	Porphyrin and chlorophyll metabolism
AP439	2 h + cpppg3 + o2 => pppg9 + 2 co2 + 2 h2o	1.3.3.3	NIES39_D01090	R03220	Porphyrin and chlorophyll metabolism
AP440	pppg9 + 3 o2 => ppp9 + 3 h2o2	1.3.3.4	NIES39_R00680	R03222	Porphyrin and chlorophyll metabolism
AP441	pchlld + fdxo-2 + 2 adp + 2 pi => chlld + fdxr-2 + 2 atp	1.3.7.7	NIES39_L05610,NIES39_L05630,NIES39_L01300	R06282	Porphyrin and chlorophyll metabolism
AP442	cpppg3 + 2 amet => pppg9 + 2 co2 + 2 met-L + 2 dad-5	1.3.99.22	NIES39_E03410	R06895	Porphyrin and chlorophyll metabolism
AP443	2 amet + uppg3 => 2 ahcys + dscl + h	2.1.1.107	NIES39_H00180,NIES39_J05830	R03194	Porphyrin and chlorophyll metabolism
AP444	amet + mppp9 => ahcys + mppp9om	2.1.1.11	NIES39_O06460	R04237	Porphyrin and chlorophyll metabolism
AP445	amet + dscl => ahcys + pre3a + h	2.1.1.130	NIES39_G00850	R03948	Porphyrin and chlorophyll metabolism
AP446	amet + pre3b => ahcys + pre4 + 3 h	2.1.1.131	NIES39_G00840	R05180	Porphyrin and chlorophyll metabolism
AP447	cpre3 + amet => cpre4 + ahcys	2.1.1.131	NIES39_G00840	R05809	Porphyrin and chlorophyll metabolism
AP448	2 amet + pre6b => 2 ahcys + pre8 + co2 + 2 h	2.1.1.132	NIES39_G00880,NIES39_D00150	R05149	Porphyrin and chlorophyll metabolism
AP449	cpre6b + amet => cpre7 + ahcys	2.1.1.132	NIES39_G00880,NIES39_D00150	R07774	Porphyrin and chlorophyll metabolism
AP450	amet + pre4 => ahcys + pre5 + h	2.1.1.133	NIES39_C02880	R05181	Porphyrin and chlorophyll metabolism
AP451	cpre4 + amet => cpre5a + ahcys	2.1.1.133	NIES39_C02880	R05810	Porphyrin and chlorophyll metabolism
AP452	cfac2 + amet => cfac3 + ahcys	2.1.1.151	NIES39_G00850	R05808	Porphyrin and chlorophyll metabolism
AP453	cpre5b + amet => cpre6a + ahcys	2.1.1.195	NIES39_L06150	R07773	Porphyrin and chlorophyll metabolism
AP454	h + co1dam + atp => adcobdam + pppi	2.5.1.17	NIES39_D04270	R05220	Porphyrin and chlorophyll metabolism
AP455	h + atp + cbi => pppi + adocbi	2.5.1.17	NIES39_D04270	R07268	Porphyrin and chlorophyll metabolism
AP456	h + atp + cbl1 => pppi + adocbl	2.5.1.17	NIES39_D04270	R01492	Porphyrin and chlorophyll metabolism
AP457	h2o + 4 ppbng => 4 nh4 + hmbil	2.5.1.61	-	R00084	Porphyrin and chlorophyll metabolism	not annotated but required for Chlorophyll a biosynthesis
AP458	h + chlld + phdp => cholphya + ppi	2.5.1.62	NIES39_C02140	R06284	Porphyrin and chlorophyll metabolism
AP459	chlldb + phdp => cholphyb + ppi	2.5.1.62	NIES39_C02140	R09067	Porphyrin and chlorophyll metabolism
AP460	adocbi + atp => adocbip + adp + h	2.7.1.156	NIES39_O04610	R05221	Porphyrin and chlorophyll metabolism
AP461	h + adocbip + gtp => agdpcbi + ppi	2.7.7.62	NIES39_O04610	R05222	Porphyrin and chlorophyll metabolism
AP462	agdpcbi + rdmbzi => adocbl + gmp + h	2.7.8.26	NIES39_Q02910	R05223	Porphyrin and chlorophyll metabolism
AP463	cpre5a + h2o => cpre5b + acald	3.7.1.12	NIES39_G00840	R07772	Porphyrin and chlorophyll metabolism
AP464	4 h + uppg3 => cpppg3 + 4 co2	4.1.1.37	NIES39_A07410	R03197	Porphyrin and chlorophyll metabolism
AP465	4 h + uppg1 => cpppg1 + 4 co2	4.1.1.37	NIES39_A07410	R04972	Porphyrin and chlorophyll metabolism
AP466	2 5aop => ppbng + 2 h2o + h	4.2.1.24	NIES39_D04040	R00036	Porphyrin and chlorophyll metabolism
AP467	hmbil => uppg3 + h2o	4.2.1.75	NIES39_J05830	R03165	Porphyrin and chlorophyll metabolism
AP468	5aop <=> glu1sa	5.4.3.8	NIES39_G00900	R02272	Porphyrin and chlorophyll metabolism
AP469	cpre8 <=> cbyn	5.4.99.60	NIES39_G00860,NIES39_E02190	R05814	Porphyrin and chlorophyll metabolism
AP470	h + pre8 <=> hgbyr	5.4.99.61	NIES39_G00860,NIES39_E02190	R05177	Porphyrin and chlorophyll metabolism
AP471	adcobhex + applp + atp => adocbip + adp + pi + h	6.3.1.10	NIES39_K05030	R06529	Porphyrin and chlorophyll metabolism
AP472	atp + adcobhex + appl => adp + pi + adocbi + h	6.3.1.10	NIES39_K05030	R07302	Porphyrin and chlorophyll metabolism
AP473	adcobdam + 4 gln-L + 4 atp + 4 h2o => adcobhex + 4 glu-L + 4 pi + 4 adp + 4 h	6.3.5.10	NIES39_E01490	R05225	Porphyrin and chlorophyll metabolism
AP474	cbyn + 2 gln-L + 2 atp + 2 h2o => co2dam + 2 glu-L + 2 adp + 2 pi	6.3.5.11	NIES39_A00780	R05815	Porphyrin and chlorophyll metabolism
AP475	hgbyr + 2 gln-L + 2 atp + 2 h2o => hgbam + 2 pi + 2 glu-L + 2 adp + 3 h	6.3.5.9	NIES39_A00780	R05224	Porphyrin and chlorophyll metabolism
AP476	atp + ppp9 + mg2 + h2o => adp + pi + mppp9 + 3 h	6.6.1.1	NIES39_D02700,NIES39_J04110,NIES39_A01170	R03877	Porphyrin and chlorophyll metabolism
AP477	hgbam + cobalt2 + atp + h2o => co2dam + pi + adp + 2 h	6.6.1.2	NIES39_A02240	R05227	Porphyrin and chlorophyll metabolism
AP478	cfac3 <=> cpre3	Spontaneous	Spontaneous	R08716	Porphyrin and chlorophyll metabolism
AP479	imp + nad + h2o => xmp + nadh + h	1.1.1.205	NIES39_G00770	R01130	Purine metabolism
AP480	trdrd + adp => dadp + trdox + h2o	1.17.4.1	NIES39_L05960,NIES39_L05980	R02017	Purine metabolism
AP481	gdp + trdrd => dgdp + trdox + h2o	1.17.4.1	NIES39_L05960,NIES39_L05980	R02019	Purine metabolism
AP482	10fthf + gar <=> thf + fgam + h	2.1.2.2	NIES39_R01380	R04325	Purine metabolism
AP483	10fthf + aicar <=> thf + fprica	2.1.2.3	NIES39_D06170	R04560	Purine metabolism
AP484	ade + prpp => amp + ppi	2.4.2.7	NIES39_D00420	R00190	Purine metabolism
AP485	gua + prpp => gmp + ppi	2.4.2.7	NIES39_D00420	R01229	Purine metabolism
AP486	atp + amp <=> 2 adp	2.7.4.3	NIES39_D06580	R00127	Purine metabolism
AP487	atp + damp <=> adp + dadp	2.7.4.3	NIES39_D06580	R01547	Purine metabolism
AP488	atp + gdp <=> adp + gtp	2.7.4.6	NIES39_A03300	R00330	Purine metabolism
AP489	atp + idp <=> adp + itp	2.7.4.6	NIES39_A03300	R00722	Purine metabolism
AP490	atp + dadp <=> adp + datp	2.7.4.6	NIES39_A03300	R01137	Purine metabolism
AP491	atp + dgdp <=> adp + dgtp	2.7.4.6	NIES39_A03300	R01857	Purine metabolism
AP492	btnamp + apoc => amp + haloc	6.3.4.15	NIES39_N00560	R05145	Others	Biotin metabolism
AP493	atp + didp <=> adp + ditp	2.7.4.6	NIES39_A03300	R03530	Purine metabolism
AP494	atp + gmp <=> adp + gdp	2.7.4.8	NIES39_J04390	R00332	Purine metabolism
AP495	atp + dgmp <=> adp + dgdp	2.7.4.8	NIES39_J04390	R02090	Purine metabolism
AP496	h + adp + atp => pi + ap4a	2.7.7.53	NIES39_J01140	R00126	Purine metabolism
AP497	aps + atp => so4 + ap4a	2.7.7.53	NIES39_J01140	R01618	Purine metabolism
AP498	amp + h2o => adn + pi	3.1.3.5	NIES39_E01610,NIES39_N00990,NIES39_Q00940	R00183	Purine metabolism
AP499	imp + h2o => ins + pi	3.1.3.5	NIES39_E01610,NIES39_N00990,NIES39_Q00940	R01126	Purine metabolism
AP500	gmp + h2o => gsn + pi	3.1.3.5	NIES39_E01610,NIES39_N00990,NIES39_Q00940	R01227	Purine metabolism
AP501	dgmp + h2o => dgsn + pi	3.1.3.5	NIES39_E01610,NIES39_N00990,NIES39_Q00940	R01968	Purine metabolism
AP502	damp + h2o => dad-2 + pi	3.1.3.5	NIES39_E01610,NIES39_N00990,NIES39_Q00940	R02088	Purine metabolism
AP503	xmp + h2o => xtsn + pi	3.1.3.5	NIES39_E01610,NIES39_N00990,NIES39_Q00940	R02719	Purine metabolism
AP504	ppgpp + h2o => gdp + ppi	3.1.7.2	NIES39_D01580	R00336	Purine metabolism	Identified by BLASTP using amino acid sequence of slr1325 (Synechocystis sp. PCC 6803) as a query. Result (Expect = 0.0, Identities = 486/761 (64%), Positives = 589/761 (77%), Gaps = 14/761 (2%))
AP505	imp + h2o <=> fprica	3.5.4.10	NIES39_D06170	R01127	Purine metabolism
AP506	h + gua + h2o => xan + nh4	3.5.4.3	NIES39_B00750	R01676	Purine metabolism
AP507	h + adn + h2o => ins + nh4	3.5.4.4	NIES39_H00890	R01560	Purine metabolism
AP508	h + dad-2 + h2o => din + nh4	3.5.4.4	NIES39_H00890	R02556	Purine metabolism
AP509	gdptp + h2o <=> ppgpp + pi + h	3.6.1.11	NIES39_A02170	R03409	Purine metabolism
AP510	adprib + h2o => amp + r5p + 2 h	3.6.1.13	NIES39_L02950	R01054	Purine metabolism
AP511	atp + h2o => adp + pi + h	3.6.3.14	NIES39_A08250,NIES39_H00710	R00086	Purine metabolism
AP512	h + 5aizc <=> air + co2	4.1.1.21	NIES39_A07340, NIES39_D04100	R04209	Purine metabolism
AP513	25aics <=> fum + aicar	4.3.2.2	NIES39_D02980	R04559	Purine metabolism
AP514	atp => camp + ppi	4.6.1.1	NIES39_O07020	R00089	Purine metabolism
AP515	atp + 5aizc + asp-L => adp + pi + 25aics + h	6.3.2.6	NIES39_A02060	R04591	Purine metabolism
AP516	atp + fpram => adp + pi + air + 2 h	6.3.3.1	NIES39_O06360	R04208	Purine metabolism
AP517	atp + pram + gly-L <=> adp + pi + gar + h	6.3.4.13	NIES39_M02750	R04144	Purine metabolism
AP518	atp + air + hco3 => adp + pi + 5ciz	6.3.4.18	NIES39_A07340	R07404	Purine metabolism
AP519	atp + xmp + gln-L + h2o => amp + ppi + gmp + glu-L + 2 h	6.3.5.2	NIES39_L06160	R01231	Purine metabolism
AP520	atp + fgam + gln-L + h2o => adp + pi + fpram + glu-L + h	6.3.5.3	NIES39_C04430,NIES39_C04440,NIES39_A08180	R04463	Purine metabolism
AP521	trdrd + udp => dudp + trdox + h2o	1.17.4.1	NIES39_L05960,NIES39_L05980	R02018	Pyrimidine metabolism
AP522	trdrd + cdp => dcdp + trdox + h2o	1.17.4.1	NIES39_L05960,NIES39_L05980	R02024	Pyrimidine metabolism
AP523	dhor-S + o2 <=> orot + h2o2	1.3.98.1	NIES39_L04100	R01867	Pyrimidine metabolism
AP524	trdox + nadph + h => trdrd + nadp	1.8.1.9	NIES39_L06080	R02016	Pyrimidine metabolism
AP525	mlthf + dump + nadph + h => thf + dtmp + nadp	2.1.1.148	NIES39_Q01490	R06613	Pyrimidine metabolism
AP526	orot5p + ppi <=> orot + prpp	2.4.2.10	NIES39_A07730,NIES39_A04090	R01870	Pyrimidine metabolism
AP527	ura + prpp => ump + ppi	2.4.2.9	NIES39_C05050,NIES39_K05040	R00966	Pyrimidine metabolism
AP528	atp + cmp <=> adp + cdp	2.7.4.14	NIES39_O06380	R00512	Pyrimidine metabolism
AP529	atp + dcmp <=> adp + dcdp	2.7.4.14	NIES39_O06380	R01665	Pyrimidine metabolism
AP530	atp + ump <=> adp + udp	2.7.4.14	NIES39_O06380	R00158	Pyrimidine metabolism
AP531	atp + udp <=> adp + utp	2.7.4.6	NIES39_A03300	R00156	Pyrimidine metabolism
AP532	atp + cdp <=> adp + ctp	2.7.4.6	NIES39_A03300	R00570	Pyrimidine metabolism
AP533	atp + dtdp <=> adp + dttp	2.7.4.6	NIES39_A03300	R02093	Pyrimidine metabolism
AP534	atp + dcdp <=> adp + dctp	2.7.4.6	NIES39_A03300	R02326	Pyrimidine metabolism
AP535	atp + dudp <=> adp + dutp	2.7.4.6	NIES39_A03300	R02331	Pyrimidine metabolism
AP536	atp + dtmp <=> adp + dtdp	2.7.4.9	NIES39_O04700	R02094	Pyrimidine metabolism
AP537	atp + dump <=> adp + dudp	2.7.4.9	NIES39_O04700	R02098	Pyrimidine metabolism
AP538	cmp + h2o => cytd + pi	3.1.3.5	NIES39_E01610,NIES39_N00990,NIES39_Q00940	R00511	Pyrimidine metabolism
AP539	ump + h2o => uri + pi	3.1.3.5	NIES39_E01610,NIES39_N00990,NIES39_Q00940	R00963	Pyrimidine metabolism
AP540	dtmp + h2o => thymd + pi	3.1.3.5	NIES39_E01610,NIES39_N00990,NIES39_Q00940	R01569	Pyrimidine metabolism
AP541	dcmp + h2o => dcyt + pi	3.1.3.5	NIES39_E01610,NIES39_N00990,NIES39_Q00940	R01664	Pyrimidine metabolism
AP542	dump + h2o => duri + pi	3.1.3.5	NIES39_E01610,NIES39_N00990,NIES39_Q00940	R02102	Pyrimidine metabolism
AP543	dhor-S + h2o <=> cbasp + h	3.5.2.3	NIES39_L06230,NIES39_C00720	R01993	Pyrimidine metabolism
AP544	h + csn + h2o => ura + nh4	3.5.4.1	NIES39_C04920	R00974	Pyrimidine metabolism
AP545	h + dcmp + h2o <=> dump + nh4	3.5.4.12	NIES39_Q01510	R01663	Pyrimidine metabolism
AP546	gtp + h2o => gmp + ppi + h	3.6.1.19	NIES39_K02160,NIES39_O01420	R00426	Pyrimidine metabolism
AP547	utp + h2o => ump + ppi + h	3.6.1.19	NIES39_K02160,NIES39_O01420	R00662	Pyrimidine metabolism
AP548	itp + h2o => imp + ppi + h	3.6.1.19	NIES39_K02160,NIES39_O01420	R00720	Pyrimidine metabolism
AP549	dgtp + h2o => dgmp + ppi + h	3.6.1.19	NIES39_K02160,NIES39_O01420	R01855	Pyrimidine metabolism
AP550	dutp + h2o => dump + ppi + h	3.6.1.19	NIES39_K02160,NIES39_O01420	R02100	Pyrimidine metabolism
AP551	xtp + h2o => xmp + ppi + h	3.6.1.19	NIES39_K02160,NIES39_O01420	R02720	Pyrimidine metabolism
AP552	ditp + h2o => dimp + ppi + h	3.6.1.19	NIES39_K02160,NIES39_O01420	R03531	Pyrimidine metabolism
AP553	h + orot5p => ump + co2	4.1.1.23	NIES39_J00670,NIES39_A04090	R00965	Pyrimidine metabolism
AP554	atp + utp + gln-L + h2o => adp + pi + ctp + glu-L + 2 h	6.3.4.2	NIES39_M00510	R00573	Pyrimidine metabolism
AP555	lac-D + nad <=> pyr + nadh + h	1.1.1.28	NIES39_D07340	R00704	Pyruvate metabolism
AP556	acald + coa + nad <=> accoa + nadh + h	1.2.1.10	NIES39_M01990,NIES39_L00830	R00228	Pyruvate metabolism
AP557	accoa + for <=> coa + pyr	2.3.1.54	NIES39_A04130	R00212	Pyruvate metabolism
AP558	accoa + pi <=> coa + actp	2.3.1.8	NIES39_Q00600	R00230	Pyruvate metabolism
AP559	2 accoa <=> coa + aacoa	2.3.1.9	NIES39_L00350	R00238	Pyruvate metabolism
AP560	atp + glc-D => adp + g6p + h	2.7.1.2	NIES39_L01770,NIES39_L03070,NIES39_C05490	R00299	Pyruvate metabolism
AP561	atp + ac <=> adp + actp	2.7.2.1	NIES39_L03090	R00315	Pyruvate metabolism
AP562	h2o + lgt-S => gthrd + h + lac-D	3.1.2.6	NIES39_E03920	R01736	Pyruvate metabolism
AP563	gthrd + mthgxl => lgt-S	4.4.1.5	NIES39_F00630	R02530	Pyruvate metabolism
AP564	atp + accoa + hco3 <=> adp + pi + malcoa + h	6.4.1.2,6.3.4.14	NIES39_O04490,NIES39_O03320,NIES39_M02550,NIES39_J05880	R00742	Pyruvate metabolism
AP565	5apru + nadph + h => 5aprbu + nadp	1.1.1.193	NIES39_D06850	R03458	Riboflavin metabolism
AP566	2 dmlz => ribflv + 4r5au	2.5.1.9	NIES39_D05990	R00066	Riboflavin metabolism
AP567	atp + ribflv => adp + fmn + h	2.7.1.26	NIES39_K04980	R00549	Riboflavin metabolism
AP568	h + atp + fmn => ppi + fad	2.7.7.2	NIES39_K04980	R00161	Riboflavin metabolism
AP569	gtp + 3 h2o => for + 25dhpp + ppi + 2 h	3.5.4.25	NIES39_J00560	R00425	Riboflavin metabolism
AP570	h + 25dhpp + h2o => 5apru + nh4	3.5.4.26	NIES39_D06850	R03459	Riboflavin metabolism
AP571	ru5p-D => db4p + for + h	4.1.99.12	NIES39_J00560	R07281	Riboflavin metabolism
AP572	udpg + h2o + 2 nad => udpglcur + 2 nadh + 3 h	1.1.1.22	NIES39_O01630	R00286	Starch and sucrose metabolism
AP573	pi + glycogen => g1p	2.4.1.1	NIES39_J01490,NIES39_M01570	R01821	Starch and sucrose metabolism
AP574	pi + bglycogen => g1p	2.4.1.1	NIES39_J01490,NIES39_M01570	R01821	Starch and sucrose metabolism
AP575	udpg + fru => udp + sucr + h	2.4.1.13	NIES39_O01860	R00806	Starch and sucrose metabolism
AP576	glycogen => bglycogen	2.4.1.18	NIES39_A04890	-	Starch and sucrose metabolism
AP577	adpglc => adp + glycogen + h	2.4.1.21	NIES39_L04930,NIES39_A03410	R02421	Starch and sucrose metabolism
AP578	malt + h2o <=> 2 glc-D	2.4.1.25	NIES39_A04250,NIES39_K04110	R05196	Starch and sucrose metabolism
AP579	malttri + 2 h2o <=> 3 glc-D	2.4.1.25	NIES39_A04250,NIES39_K04110	R05196	Starch and sucrose metabolism
AP580	sucr + pi <=> fru + g1p	2.4.1.7	NIES39_D05340	R06034	Starch and sucrose metabolism
AP581	atp + fru <=> adp + f6p + h	2.7.1.4	NIES39_N00740	R00760	Starch and sucrose metabolism
AP582	h + atp + g1p => ppi + adpglc	2.7.7.27	NIES39_D06800	R00948	Starch and sucrose metabolism
AP583	ctp + g1p <=> ppi + cdpglc	2.7.7.33	NIES39_O05230,NIES39_C03140	R00956	Starch and sucrose metabolism
AP584	h + utp + g1p <=> ppi + udpg	2.7.7.9	NIES39_K04100	R00289	Starch and sucrose metabolism
AP585	malt <=> tre	5.4.99.16	NIES39_L06220	R01557	Starch and sucrose metabolism
AP586	trdrd + paps => trdox + so3 + pap + 2 h	1.8.4.8	NIES39_J01100	R02021	Sulfur metabolism
AP587	so3 + 6 fdxr-2 + 8 h => h2s + 6 fdxo-2 + 3 h2o	1.8.7.1	NIES39_A07250	R00859	Sulfur metabolism
AP588	atp + aps => adp + paps + h	2.7.1.25	NIES39_A01770	R00509	Sulfur metabolism
AP589	h + atp + so4 => ppi + aps	2.7.7.4	NIES39_A06770	R00529	Sulfur metabolism
AP590	pap + h2o => amp + pi	3.1.3.7	NIES39_B00270	R00508	Sulfur metabolism
AP591	h + akg => sucsal + co2	-	NIES39_L06130	-	TCA cycle	Identified by BLASTP using amino acid sequence of SYNPCC7002_A2770 (Synechococcus sp. PCC 7002 ) as a query. Result (Score = 931 bits (2405), Expect = 0.0, Method: Compositional matrix adjust. Identities = 429/543 (79%), Positives = 491/543 (90%), Gaps = 0/543 (0%))
AP592	mal-L + nad <=> oaa + nadh + h	1.1.1.37	NIES39_M01090	R00342	TCA cycle
AP593	nadp + mal-L => co2 + nadph + pyr	1.1.1.38	NIES39_A01760	R00216	TCA cycle
AP594	icit + nadp <=> akg + co2 + nadph	1.1.1.42	NIES39_D04230	R00267	TCA cycle
AP595	sucsal + nadp + h2o <=> succ + nadph + 2 h	1.2.1.16	NIES39_L06120	R00714	TCA cycle
AP596	succ + pq <=> pqh2 + fum	1.3.5.1	NIES39_H00850,NIES39_O04570	R00408	TCA cycle
AP597	accoa + h2o + oaa => cit + coa + h	2.3.3.1	NIES39_E02870	R00351	TCA cycle
AP598	h2o + pep + co2 => pi + oaa + h	4.1.1.31	NIES39_Q02830	R00345	TCA cycle
AP599	atp + oaa => adp + pep + co2	4.1.1.49	NIES39_D04240	R00341	TCA cycle
AP600	mal-L <=> fum + h2o	4.2.1.2	NIES39_B01130	R01082	TCA cycle
AP601	cit <=> acon-C + h2o	4.2.1.3	NIES39_C03550	R01325	TCA cycle
AP602	icit <=> acon-C + h2o	4.2.1.3	NIES39_C03550	R01900	TCA cycle
AP603	atp + succ + coa <=> adp + pi + succoa	6.2.1.5	NIES39_D05570,NIES39_D05580	R00405	TCA cycle
AP604	dxyl5p + nadph + h => 2me4p + nadp	1.1.1.267	NIES39_L04920	R05688	Terpenoid backbone biosynthesis
AP605	h2mb4p + nadph + h => ipdp + nadp + h2o	1.17.1.2	NIES39_F00570	R05884	Terpenoid backbone biosynthesis
AP606	h2mb4p + nadph + h => dmpp + nadp + h2o	1.17.1.2	NIES39_F00570	R07219	Terpenoid backbone biosynthesis
AP607	2mecdp + nadph => h2mb4p + h2o + nadp	1.17.7.1	NIES39_A07760	R08689	Terpenoid backbone biosynthesis
AP608	ggdp + 3 h + 3 nadph => phdp + 3 nadp	1.3.1.83	NIES39_E00570	R02063	Terpenoid backbone biosynthesis
AP609	h + pyr + g3p => dxyl5p + co2	2.2.1.7	NIES39_K03410	R05636	Terpenoid backbone biosynthesis
AP610	dmpp + ipdp => ppi + grdp	2.5.1.1	NIES39_J00820	R01658	Terpenoid backbone biosynthesis
AP611	grdp + ipdp => ppi + frdp	2.5.1.10	NIES39_J00820	R02003	Terpenoid backbone biosynthesis
AP612	frdp + ipdp => ppi + ggdp	2.5.1.29	NIES39_J00820	R02061	Terpenoid backbone biosynthesis
AP613	frdp + 8 ipdp => udcpdp + 8 ppi	2.5.1.31	NIES39_D00210	R06447	Terpenoid backbone biosynthesis
AP614	grdp + 7 ipdp => sodp + 7 ppi	2.5.1.84	NIES39_N00440	R09250	Terpenoid backbone biosynthesis
AP615	ggdp + 5 ipdp => sodp + 5 ppi	2.5.1.85	NIES39_N00440	R09251	Terpenoid backbone biosynthesis
AP616	4c2me + atp => 2p4c2me + adp + h	2.7.1.148	NIES39_D07310	R05634	Terpenoid backbone biosynthesis
AP617	h + 2me4p + ctp => 4c2me + ppi	2.7.7.60	NIES39_O06690	R05633	Terpenoid backbone biosynthesis
AP618	2p4c2me => 2mecdp + cmp	4.6.1.12	NIES39_G01160	R05637	Terpenoid backbone biosynthesis
AP619	ipdp <=> dmpp	5.3.3.2	NIES39_K05050	R01123	Terpenoid backbone biosynthesis
AP620	34hpp + o2 => hgentis + co2	1.13.11.27	NIES39_Q02710	R02521	Ubiquinone and other terpenoid-quinone biosynthesis
AP621	ppmtp + o2 => ppmtbq + h2o	1.14.13.-	NIES39_A02600	R08773	Ubiquinone and other terpenoid-quinone biosynthesis
AP622	2dmmq8 + amet => mqn8 + ahcys + h	2.1.1.163	NIES39_K03190,NIES39_K00640	R04993	Ubiquinone and other terpenoid-quinone biosynthesis
AP623	dmtphllqne + amet => phllqne + ahcys + h	2.1.1.163	NIES39_K03190,NIES39_K00640	R06859	Ubiquinone and other terpenoid-quinone biosynthesis
AP624	ppmtbq + amet => ppmtmbq + ahcys	2.1.1.201	NIES39_K03190,NIES39_K00640	R08774	Ubiquinone and other terpenoid-quinone biosynthesis
AP625	amet + gtocophe => ahcys + atocophe + h	2.1.1.95	NIES39_M01550	R07236	Ubiquinone and other terpenoid-quinone biosynthesis
AP626	dtocophe + amet => btocophe + ahcys + h	2.1.1.95	NIES39_M01550	R07504	Ubiquinone and other terpenoid-quinone biosynthesis
AP627	ichor + akg => 2sehchc + co2	2.2.1.9	NIES39_C02430	R08165	Ubiquinone and other terpenoid-quinone biosynthesis
AP628	dhna + phdp => dmtphllqne + co2 + ppi + h	2.5.1.-	NIES39_C00320	R06858	Ubiquinone and other terpenoid-quinone biosynthesis
AP629	dhna + octdp => 2dmmq8 + ppi + co2 + h	2.5.1.74	NIES39_C00320	R05617	Ubiquinone and other terpenoid-quinone biosynthesis
AP630	dhnacoa + h2o => dhna + coa	3.1.2.28	NIES39_C00120	R07262	Ubiquinone and other terpenoid-quinone biosynthesis
AP631	sbzcoa <=> dhnacoa + h2o	4.1.3.36	NIES39_O06350	R07263	Ubiquinone and other terpenoid-quinone biosynthesis
AP632	2shchc => sucbz + h2o	4.2.1.113	NIES39_L00130	R04031	Ubiquinone and other terpenoid-quinone biosynthesis
AP633	2sehchc => 2shchc + pyr	4.2.99.20	NIES39_L00160	R08166	Ubiquinone and other terpenoid-quinone biosynthesis
AP634	chor <=> ichor	5.4.4.2	NIES39_C00290	R01717	Ubiquinone and other terpenoid-quinone biosynthesis
AP635	atp + sucbz + coa => amp + ppi + sbzcoa	6.2.1.26	NIES39_C03280	R04030	Ubiquinone and other terpenoid-quinone biosynthesis
AP636	3c2hmp + nad => 3c4mop + nadh + h	1.1.1.85	NIES39_B00890	R04426	Valine, leucine and isoleucine biosynthesis
AP637	23dhmb + nadp <=> alac-S + nadph + h	1.1.1.86	NIES39_K02910	R04440	Valine, leucine and isoleucine biosynthesis
AP638	23dhmp + nadp <=> 2ahbut + nadph + h	1.1.1.86	NIES39_K02910	R05068	Valine, leucine and isoleucine biosynthesis
AP639	h + 2 pyr => alac-S + co2	2.2.1.6	NIES39_K02140,NIES39_L06130,NIES39_C00580	R00226	Valine, leucine and isoleucine biosynthesis
AP640	h + pyr + 2obut => 2ahbut + co2	2.2.1.6	NIES39_K02140,NIES39_L06130,NIES39_C00580	R08648	Valine, leucine and isoleucine biosynthesis
AP641	accoa + 3mob + h2o => 3c3hmp + coa + h	2.3.3.13	NIES39_D06240,NIES39_A01060	R01213	Valine, leucine and isoleucine biosynthesis
AP642	4mop + glu-L => leu-L + akg	2.6.1.42	NIES39_E00230	R01090	Valine, leucine and isoleucine biosynthesis
AP643	val-L + akg <=> 3mob + glu-L	2.6.1.42	NIES39_E00230	R01214	Valine, leucine and isoleucine biosynthesis
AP644	ile-L + akg <=> 3mop + glu-L	2.6.1.42	NIES39_E00230	R02199	Valine, leucine and isoleucine biosynthesis
AP645	3mob + ala-L => val-L + pyr	2.6.1.66	NIES39_K03790	R01215	Valine, leucine and isoleucine biosynthesis
AP646	3c3hmp <=> 2ippm + h2o	4.2.1.33	NIES39_R01360,NIES39_R01370	R03968	Valine, leucine and isoleucine biosynthesis
AP647	2ippm + h2o => 3c2hmp	4.2.1.33	NIES39_R01360,NIES39_R01370	R04001	Valine, leucine and isoleucine biosynthesis
AP648	23dhmb => 3mob + h2o	4.2.1.9	NIES39_C04240	R04441	Valine, leucine and isoleucine biosynthesis
AP649	23dhmp => 3mop + h2o	4.2.1.9	NIES39_C04240	R05070	Valine, leucine and isoleucine biosynthesis
AP650	thr-L => 2obut + nh4	4.3.1.19	NIES39_L05660,NIES39_E02800	R00996	Valine, leucine and isoleucine biosynthesis
AP651	3c4mop + h => 4mop + co2	Spontaneous	Spontaneous	R01652	Valine, leucine and isoleucine biosynthesis
AP652	ac[p] + h[p] <=> ac + h	-	-	-	Transport
AP653	ac[e] <=> ac[p]	-	-	-	Transport
AP654	ahcys[e] <=> ahcys	-	-	-	Transport
AP655	akg[p] + h[p] <=> akg + h	-	NIES39_G00660	-	Transport
AP656	akg[e] <=> akg[p]	-	-	-	Transport
AP657	asp-L[p] + h[p] => h + asp-L	-	NIES39_Q01090,NIES39_J03120,NIES39_J03130,NIES39_M02340	-	Transport
AP658	asp-L[e] <=> asp-L[p]	-	-	-	Transport
AP659	biomass => biomass[e]	-	-	-	Transport
AP660	btn[p] + atp + h2o => adp + h + pi + btn	-	NIES39_A02620,NIES39_K03230,NIES39_D03750,NIES39_A01340	-	Transport
AP661	btn[e] <=> btn[p]	-	-	-	Transport
AP662	cit + h <=> h[p] + cit[p]	-	NIES39_G00660	-	Transport
AP663	cit[e] <=> cit[p]	-	-	-	Transport
AP664	co2 <=> co2[e]	-	-	-	Transport
AP665	etoh => etoh[p]	-	-	-	Transport
AP666	etoh[e] <=> etoh[p]	-	-	-	Transport
AP667	fe[p] + atp + h2o => adp + h + pi + fe	-	NIES39_A04080,NIES39_B01060,NIES39_B01050,NIES39_J03110	-	Transport
AP668	fe[e] <=> fe[p]	-	-	-	Transport
AP669	for + h <=> h[p] + for[p]	-	-	-	Transport
AP670	for[e] <=> for[p]	-	-	-	Transport
AP671	fum + h <=> h[p] + fum[p]	-	NIES39_G00660	-	Transport
AP672	fum[e] <=> fum[p]	-	-	-	Transport
AP673	glc-D + h <=> glc-D[p] + h[p]	-	NIES39_E02630,NIES39_M00360,NIES39_Q01470	-	Transport
AP674	glc-D[e] <=> glc-D[p]	-	-	-	Transport
AP675	glu-L[p] + h[p] <=> h + glu-L	-	NIES39_Q01090,NIES39_J03120,NIES39_J03130,NIES39_M02340	-	Transport
AP676	glu-L[e] <=> glu-L[p]	-	-	-	Transport
AP677	glycogen => glycogen[e]	-	-	-	Transport
AP678	h[e] <=> h[p]	-	-	-	Transport
AP679	h2o <=> h2o[e]	-	-	-	Transport
AP680	hco3 <=> hco3[p]	-	-	-	Transport
AP681	hco3[e] <=> hco3[p]	-	-	-	Transport
AP682	lac-D + h <=> h[p] + lac-D[p]	-	-	-	Transport
AP683	lac-D[e] <=> lac-D[p]	-	-	-	Transport
AP684	mal-L + h <=> h[p] + mal-L[p]	-	NIES39_G00660	-	Transport
AP685	mal-L[e] <=> mal-L[p]	-	-	-	Transport
AP686	malt + h <=> malt[p] + h[p]	-	NIES39_E02630,NIES39_M00360,NIES39_Q01470	-	Transport
AP687	malt[e] <=> malt[p]	-	-	-	Transport
AP688	malttri + h <=> malttri[p] + h[p]	-	NIES39_E02630,NIES39_M00360,NIES39_Q01470	-	Transport
AP689	malttri[e] <=> malttri[p]	-	-	-	Transport
AP690	mg2[p] + atp + h2o => adp + h + pi + mg2	-	NIES39_K03900,NIES39_L00200,NIES39_L06190,NIES39_L06210	-	Transport
AP691	mg2[e] <=> mg2[p]	-	-	-	Transport
AP692	nh4 + h <=> h + nh4[p]	-	NIES39_D04090,NIES39_K03730	-	Transport
AP693	nh4[e] <=> nh4[p]	-	-	-	Transport
AP694	nitrate + atp + h2o <=> adp + h + pi + nitrate[p]	-	NIES39_E04290,NIES39_E04300,NIES39_O00860,NIES39_E04310,NIES39_O00850	-	Transport
AP695	nitrate[e] <=> nitrate[p]	-	-	-	Transport
AP696	o2 <=> o2[e]	-	-	-	Transport
AP697	oaa + h <=> h[p] + oaa[p]	-	NIES39_G00660	-	Transport
AP698	oaa[e] <=> oaa[p]	-	-	-	Transport
AP699	photon <=> photon[e]	-	-	-	Transport
AP700	pi[p] + atp + h2o => adp + h + 2 pi	-	NIES39_A02640,NIES39_A02650,NIES39_A02660,NIES39_A02670,NIES39_A02680	-	Transport
AP701	pi[e] <=> pi[p]	-	-	-	Transport
AP702	pyr + h <=> h[p] + pyr[p]	-	-	-	Transport
AP703	pyr[e] <=> pyr[p]	-	-	-	Transport
AP704	so4[p] + atp + h2o => adp + h + pi + so4	-	NIES39_M01400,NIES39_M01390,NIES39_M01380,NIES39_M01420	-	Transport
AP705	so4[e] <=> so4[p]	-	-	-	Transport
AP706	succ + h <=> h[p] + succ[p]	-	NIES39_G00660	-	Transport
AP707	succ[e] <=> succ[p]	-	-	-	Transport
AP708	sucr[p] + atp + h2o => adp + h + pi + sucr	-	NIES39_E02630,NIES39_M00360,NIES39_Q01470	-	Transport
AP709	sucr[e] <=> sucr[p]	-	-	-	Transport
AP710	urea[p] + atp + h2o => adp + h + pi + urea	-	NIES39_Q00150,NIES39_Q00160,NIES39_Q00170,NIES39_Q00180,NIES39_Q00190	-	Transport
AP711	urea[e] <=> urea[p]	-	-	-	Transport
AP712	ac[e] =>	-	-	-	Exchange
AP713	ahcys[e] =>	-	-	-	Exchange
AP714	akg[e] =>	-	-	-	Exchange
AP715	asp-L[e] =>	-	-	-	Exchange
AP716	biomass[e] =>	-	-	-	Exchange
AP717	btn[e] =>	-	-	-	Exchange
AP718	cit[e] =>	-	-	-	Exchange
AP719	co2[e] <=>	-	-	-	Exchange
AP720	etoh[e] =>	-	-	-	Exchange
AP721	fe[e] <=>	-	-	-	Exchange
AP722	for[e] =>	-	-	-	Exchange
AP723	fum[e] =>	-	-	-	Exchange
AP724	glc-D[e] <=>	-	-	-	Exchange
AP725	glu-L[e] =>	-	-	-	Exchange
AP726	glycogen[e] =>	-	-	-	Exchange
AP727	h[e] <=>	-	-	-	Exchange
AP728	h2o[e] <=>	-	-	-	Exchange
AP729	hco3[e] =>	-	-	-	Exchange
AP730	lac-D[e] =>	-	-	-	Exchange
AP731	mal-L[e] =>	-	-	-	Exchange
AP732	malt[e] =>	-	-	-	Exchange
AP733	malttri[e] =>	-	-	-	Exchange
AP734	mg2[e] <=>	-	-	-	Exchange
AP735	nh4[e] <=>	-	-	-	Exchange
AP736	nitrate[e] <=>	-	-	-	Exchange
AP737	o2[e] <=>	-	-	-	Exchange
AP738	oaa[e] =>	-	-	-	Exchange
AP739	photon[e] <=>	-	-	-	Exchange
AP740	pi[e] <=>	-	-	-	Exchange
AP741	pyr[e] =>	-	-	-	Exchange
AP742	so4[e] <=>	-	-	-	Exchange
AP743	succ[e] =>	-	-	-	Exchange
AP744	sucr[e] =>	-	-	-	Exchange
AP745	urea[e] =>	-	-	-	Exchange
