# Supplementary material for: Construction of a Genome-Scale Metabolic Model of Arthrospira platensis NIES-39 and Metabolic Design for Cyanobacterial Bioproduction
Source: PLoS One. 2015 Dec 7;10(12):e0144430. doi: 10.1371/journal.pone.0144430 (PMC4671677; doi:10.1371/journal.pone.0144430)
Supplement: S2 Table — (XLSX) [file pone.0144430.s002.xlsx]

## Sheet: S2 Table
Table S2. Metabolite list.
Abbreviation	Compound Number	Metabolite name
10fthf	C00234	10-Formyltetrahydrofolate
12dgr120	-	1,2-Diacyl-sn-glycerol (didodecanoyl, n-C12:0)
12dgr160	-	1,2-Diacyl-sn-glycerol (dihexadecanoyl, n-C16:0)
12dgr161	-	1,2-Diacyl-sn-glycerol (dihexadec-9-enoyl, n-C16:1)
12dgr180	-	1,2-Diacyl-sn-glycerol (dioctadecanoyl, n-C18:0)
12dgr181	-	1,2-Diacyl-sn-glycerol (dioctadec-11-enoyl, n-C18:1)
12dgr182:9:12	-	1,2-Diacyl-sn-glycerol (dioctadec-9-12-dienoyl, n-C18:2)
12dgr183:6:9:12	-	1,2-Diacyl-sn-glycerol (dioctadec-6-9-12-trienoyl, n-C18:3)
12dgr183:9:12:15	-	1,2-Diacyl-sn-glycerol (dioctadec-9-12-15-trienoyl, n-C18:3)
13dpg	C00236	3-Phospho-D-glyceroyl phosphate
15dap	C01672	1,5-Diaminopentane
1ddecg3p	-	1-dodecanoyl-sn-glycerol 3-phosphate
1hdec9eg3p	-	1-hexadec-9-enoyl-sn-glycerol 3-phosphate
1hdecg3p	-	1-hexadecanoyl-sn-glycerol 3-phosphate
1odec11eg3p	-	1-octadec-11-enoyl-sn-glycerol 3-phosphate
1odec691215eg3p	-	1-octadec-6-9-12-15-tetraenoyl-sn-glycerol 3-phosphate
1odec6912eg3p	-	1-octadec-6-9-12trienoyl-sn-glycerol 3-phosphate
1odec91215eg3p	-	1-octadec-9-12-15-trienoyl-sn-glycerol 3-phosphate
1odec912eg3p	-	1-octadec-9-12-dienoyl-sn-glycerol 3-phosphate
1odec9eg3p	-	1-octadec-9-enoyl-sn-glycerol 3-phosphate
1odecg3p	-	1-octadecanoyl-sn-glycerol 3-phosphate
1pyr5c	C03912	1-Pyrroline-5-carboxylate
23dhdp	C03340	2,3-Dihydrodipicolinate
23dhmb	C04272	(R)-2,3-Dihydroxy-3-methylbutanoate
23dhmp	C06007	(R)-2,3-Dihydroxy-3-methylpentanoate
25aics	C04823	(S)-2-[5-Amino-1-(5-phospho-D-ribosyl)imidazole-4-carboxamido]succinate
25dhpp	C01304	2,5-Diamino-6-hydroxy-4-(5'-phosphoribosylamino)-pyrimidine
26dap-LL	C00666	LL-2,6-Diaminoheptanedioate
26dap-M	C00680	meso-2,6-Diaminoheptanedioate
2ahbut	C06006	(S)-2-Aceto-2-hydroxybutanoate
2ahhmd	C04807	2-Amino-4-hydroxy-6-hydroxymethyl-7,8-dihydropteridine diphosphate
2ahhmp	C01300	2-Amino-4-hydroxy-6-hydroxymethyl-7,8-dihydropteridine
2cpr5p	C01302	1-(2-Carboxyphenylamino)-1-deoxy-D-ribulose 5-phosphate
2dda7p	C04691	2-Dehydro-3-deoxy-D-arabino-heptonate 7-phosphate
2ddg6p	C04442	2-Dehydro-3-deoxy-D-gluconate 6-phosphate
2dhp	C00966	2-Dehydropantoate
2dmmq8	C05818	2-Demethylmenaquinone 8
2dr5p	C00673	2-Deoxy-D-ribose 5-phosphate
2hyoxplac	C05852	2-Hydroxyphenylacetate
2ippm	C02631	2-Isopropylmaleate
2mahmp	C04752	2-Methyl-4-amino-5-hydroxymethylpyrimidine diphosphate
2mcacn	C04225	cis-2-Methylaconitate
2me4p	C11434	2-C-methyl-D-erythritol 4-phosphate
2mecdp	C11453	2-C-methyl-D-erythritol 2,4-cyclodiphosphate
2obut	C00109	2-Oxobutanoate
2p4c2me	C11436	2-phospho-4-(cytidine 5'-diphospho)-2-C-methyl-D-erythritol
2pg	C00631	D-Glycerate 2-phosphate
2pglyc	C00988	2-Phosphoglycolate
2sehchc	C16519	2-Succinyl-5-enolpyruvyl-6-hydroxy-3-cyclohexene-1-carboxylate
2shchc	C05817	2-Succinyl-6-hydroxy-2,4-cyclohexadiene-1-carboxylate
34hpp	C01179	3-(4-Hydroxyphenyl)pyruvate
3c2hmp	C04411	3-Carboxy-2-hydroxy-4-methylpentanoate
3c3hmp	C02504	3-Carboxy-3-hydroxy-4-methylpentanoate
3c4mop	C04236	3-Carboxy-4-methyl-2-oxopentanoate
3dhq	C00944	3-Dehydroquinate
3dhsk	C02637	3-Dehydroshikimate
3haACP	C01271	(3R)-3-Hydroxyacyl-[acyl-carrier protein]
3hbcoa-R	C03561	(R)-3-Hydroxybutyryl-CoA
3hcddec5eACP	-	(R)-3-hydroxy-cis-dodec-5-enoyl-[acyl-carrier protein]
3hcmrs7eACP	-	(R)-3-hydroxy-cis-myristol-7-eoyl-[acyl-carrier protein]
3hcpalm9eACP	-	(R)-3-hydroxy-cis-palm-9-eoyl-[acyl-carrier protein]
3hcvac11eACP	-	(R)-3-hydroxy-cis-vacc-11-enoyl-[acyl-carrier protein]
3hddecACP	C05757	(R)-3-Hydroxydodecanoyl-[acyl-carrier protein]
3hdecACP	C04619	(R)-3-Hydroxydecanoyl-[acyl-carrier protein]
3hechin	C15965	3'-Hydroxyechinenone
3hhexACP	C05747	(R)-3-Hydroxyhexanoyl-[acyl-carrier protein]
3hmrsACP	C04688	(R)-3-Hydroxytetradecanoyl-[acyl-carrier protein]
3hoctACP	C04620	(R)-3-Hydroxyoctanoyl-[acyl-carrier protein]
3hoctaACP	-	(R)-3-Hydroxyoctadecanoyl-[acyl-carrier protein]
3hpalmACP	C04633	R-3-hydroxypalmitoyl-[acyl-carrier protein]
3ig3p	C03506	C'-(3-Indolyl)-glycerol 3-phosphate
3mob	C00141	3-Methyl-2-oxobutanoate
3mop	C00671	(S)-3-Methyl-2-oxopentanoate
3ocddec5eACP	-	3-oxo-cis-dodec-5-enoyl-[acyl-carrier protein]
3ocmrs7eACP	0	3-oxo-cis-myristol-7-eoyl-[acyl-carrier protein]
3ocpalm9eACP	0	3-oxo-cis-palm-9-eoyl-[acyl-carrier protein]
3ocvac11eACP	0	3-oxo-cis-vacc-11-enoyl-[acyl-carrier protein]
3oddecACP	C05756	3-Oxododecanoyl-[acyl-carrier protein]
3odecACP	C05753	3-Oxodecanoyl-[acyl-carrier protein]
3ohcoa	C05269	3-Oxohexanoyl-CoA
3ohexACP	C05746	3-Oxohexanoyl-[acyl-carrier protein]
3omrsACP	C05759	3-Oxotetradecanoyl-[acyl-carrier protein]
3ooctACP	C05750	3-Oxooctanoyl-[acyl-carrier protein]
3ooctdACP	C16219	3-Oxooctadecanoyl-[acyl-carrier protein]
3opalmACP	C05762	3-Oxohexadecanoyl-[acyl-carrier protein]
3pg	C00197	3-Phospho-D-glycerate
3php	C03232	3-Phosphohydroxypyruvate
3psme	C01269	5-O-(1-Carboxyvinyl)-3-phosphoshikimate
4abut	C00334	4-Aminobutanoate
4abutn	C00555	4-Aminobutanal
4abz	C00568	4-Aminobenzoate
4adcho	C11355	4-amino-4-deoxychorismate
4c2me	C11435	4-(cytidine 5'-diphospho)-2-C-methyl-D-erythritol
4hthr	C06056	4-Hydroxy-L-threonine
4mop	C00233	4-Methyl-2-oxopentanoate
4mpetz	C04327	4-Methyl-5-(2-phosphoethyl)-thiazole
4pasp	C03082	4-Phospho-L-aspartate
4ppan	C03492	D-4'-Phosphopantothenate
4ppcys	C04352	N-((R)-4-Phosphopantothenoyl)-L-cysteine
4r5au	C04732	4-(1-D-Ribitylamino)-5-aminouracil
5aizc	C04751	5-amino-1-(5-phospho-D-ribosyl)imidazole-4-carboxylate
5aop	C00430	5-Amino-4-oxopentanoate
5aprbu	C04454	5-Amino-6-(5'-phosphoribitylamino)uracil
5apru	C01268	5-Amino-6-(5'-phosphoribosylamino)uracil
5ciz	C15667	5-Carboxyamino-1-(5-phospho-D-ribosyl)imidazole
5fthf	C03479	5-Formyltetrahydrofolate
5mdr1p	C04188	5-Methylthio-5-deoxy-D-ribose 1-phosphate
5mdru1p	C04582	5-Methylthio-5-deoxy-D-ribulose 1-phosphate
5mta	C00170	5-Methylthioadenosine
5mthf	C00440	5-Methyltetrahydrofolate
6pgc	C00345	6-Phospho-D-gluconate
6pgl	C01236	6-phospho-D-glucono-1,5-lactone
6pthp	C03684	6-Pyruvoyl-5,6,7,8-tetrahydropterin
8aonn	C01092	8-Amino-7-oxononanoate
ACP	C00229	acyl carrier protein
PHB	-	PHB granule
aacoa	C00332	Acetoacetyl-CoA
ac	C00033	Acetate
acACP	C03939	Acetyl-ACP
acald	C00084	Acetaldehyde
acasp	C01042	N-Acetyl-L-aspartate
accoa	C00024	Acetyl-CoA
acg5p	C04133	N-Acetyl-L-glutamyl 5-phosphate
acg5sa	C01250	N-Acetyl-L-glutamate 5-semialdehyde
acgam1p	C04256	N-Acetyl-D-glucosamine 1-phosphate
acgam6p	C00357	N-Acetyl-D-glucosamine 6-phosphate
acglu	C00624	N-Acetyl-L-glutamate
achms	C01077	achms
acmanap	C04257	N-Acetyl-D-mannosamine 6-phosphate
acmur6p	C16698	N-Acetylmuramate 6-phosphate
acon-C	C00417	cis-Aconitate
acorn	C00437	N2-Acetyl-L-ornithine
acser	C00979	O-Acetyl-L-serine
actACP	C05744	Acetoacetyl-ACP
actp	C00227	Acetyl phosphate
acylcoa	C00040	Acyl-CoA
adcobdam	C06506	Adenosyl cobyrinate diamide
adcobhex	C06507	Adenosyl cobyrinate hexaamide
ade	C00147	Adenine
adhlame	C16255	S-Acetyldihydrolipoamide-E
adn	C00212	Adenosine
adocbi	C06508	Adenosyl cobinamide
adocbip	C06509	Adenosyl cobinamide phosphate
adocbl	C00194	Adenosylcobalamin
adp	C00008	ADP
adpglc	C00498	ADPglucose
adprib	C00301	ADPribose
agdpcbi	C06510	Adenosine-GDP-cobinamide
agm	C00179	Agmatine
ahcys	C00021	S-Adenosyl-L-homocysteine
ahdt	C04895	2-Amino-4-hydroxy-6-(erythro-1,2,3-trihydroxypropyl)dihydropteridine triphosphate
aicar	C04677	5-Amino-1-(5-Phospho-D-ribosyl)imidazole-4-carboxamide
air	C03373	5-amino-1-(5-phospho-D-ribosyl)imidazole
akg	C00026	2-Oxoglutarate
ala-B	C00099	beta-Alanine
ala-D	C00133	D-Alanine
ala-L	C00041	L-Alanine
alaala	C00993	D-Alanyl-D-alanine
alac-S	C06010	(S)-2-Acetolactate
alatrna	C00886	L-Alanyl-tRNA(Ala)
amet	C00019	S-Adenosyl-L-methionine
ametam	C01137	S-Adenosylmethioninamine
amopp	C11638	3-Amino-2-oxopropyl phosphate
amp	C00020	AMP
anth	C00108	Anthranilate
ap4a	C01260	P1,P4-Bis(5'-adenosyl) tetraphosphate
apoc	C06249	Apo-[carboxylase]
apop	C16240	Apoprotein
appl	C05771	1-Aminopropan-2-ol
applp	C04122	D-1-Aminopropan-2-ol O-phosphate
aps	C00224	Adenosine 5'-phosphosulfate
arg-L	C00062	L-Arginine
argsuc	C03406	N(omega)-(L-Arginino)succinate
argtrna	C02163	L-Arginyl-tRNA(Arg)
asn-L	C00152	L-Asparagine
asntrna	C03402	L-Asparaginyl-tRNA(Asn)
asp-L	C00049	L-Aspartate
aspsa	C00441	L-Aspartate 4-semialdehyde
asptrna	C02984	L-Aspartyl-tRNA(Asp)
atocophe	C02477	alpha-Tocopherol
atp	C00002	ATP
bamppald	C05665	beta-Aminopropion aldehyde
bcarote	C02094	beta-Carotene
bcryptox	C08591	beta-Cryptoxanthin
bglycogen	-	branching glycogen
bilirub	C00486	Bilirubin
biliverd	C00500	Biliverdin
biomass	-	Biomass
btcoa	C00136	Butanoyl-CoA
btn	C00120	Biotin
btnamp	C05921	Biotinyl-5'-AMP
btocophe	C14152	beta-Tocopherol
but2eACP	C04246	But-2-enoyl-[acyl-carrier protein]
butACP	C05745	Butyryl-ACP (n-C4:0ACP)
camp	C00575	3',5'-Cyclic AMP, Adenosine 3[-,5[-cyclic monophosphate, Cyclic adenylic acid
cantha	C08583	Canthaxanthin
cbasp	C00438	N-Carbamoyl-L-aspartate
cbi	C05774	Cobinamide
cbl1	C00853	Cob(I)alamin
cbp	C00169	Carbamoyl phosphate
cbyn	C05773	Cobyrinate
cddec5eACP	-	cis-dodec-5-enoyl-[acyl-carrier protein] (n-C12:1)
cdec3eACP	-	cis-dec-3-enoyl-[acyl-carrier protein] (n-C10:1)
cdp	C00112	CDP
cdpdddecg	-	CDP-1,2-didodecanoylglycerol
cdpdhdec9eg	-	CDP-1,2-dihexadec-9-enoylglycerol
cdpdhdecg	-	CDP-1,2-dihexadecanoylglycerol
cdpdodec11eg	-	CDP-1,2-dioctadec-11-enoylglycerol
cdpdodec6912eg	-	CDP-1,2-dioctadec-6-9-12-trienoylglycerol
cdpdodec91215eg	-	CDP-1,2-dioctadec-9-12-15-trienoylglycerol
cdpdodec912eg	-	CDP-1,2-dioctadec-9-12-dienoylglycerol
cdpdodecg	-	CDP-1,2-dioctadecanoylglycerol
cdpglc	C00501	CDP-glucose
cfac2	C11538	Cobalt-factor II
cfac3	C17401	Cobalt-factor III
cgly	C01419	Cys-Gly
chlld	C02139	Chlorophyllide a
chlldb	C16541	Chlorophyllide b
cholphya	C05306	Chlorophyll a
cholphyb	C05307	Chlorophyll b
chor	C00251	chorismate
cit	C00158	Citrate
citr-L	C00327	L-Citrulline
cmp	C00055	CMP
co1dam	C06505	Cob(I)yrinate a,c diamide
co2	C00011	CO2
co2dam	C06504	Cob(II)yrinate a,c diamide
coa	C00010	Coenzyme A
cobalt2	C00175	Co2+
cpppg1	C05768	Coproporphyrinogen I
cpppg3	C03263	Coproporphyrinogen III
cpre3	C11539	Cobalt-precorrin 3
cpre4	C11540	Cobalt-precorrin 4
cpre5a	C16242	Cobalt-precorrin 5A
cpre5b	C16243	Cobalt-precorrin 5B
cpre6a	C11542	Cobalt-precorrin 6A
cpre6b	C11543	Cobalt-precorrin 6B
cpre7	C16244	Cobalt-precorrin 7
cpre8	C11545	Cobalt-precorrin 8
crbxthpro	C20239	6-Carboxytetrahydropterin
csn	C00380	Cytosine
ctp	C00063	CTP
cynt	C01417	Cyanate
cys-L	C00097	L-Cysteine
cystrna	C03125	L-Cysteinyl-tRNA(Cys)
cytd	C00475	Cytidine
dad-2	C00559	Deoxyadenosine
dad-5	C05198	5'-Deoxyadenosine
dadp	C00206	dADP
damp	C00360	dAMP
dann	C01037	7,8-Diaminononanoate
datp	C00131	dATP
db4p	C15556	3,4-dihydroxy-2-butanone 4-phosphate
dcaACP	C05755	Decanoyl-ACP (n-C10:0ACP)
dcamp	C03794	N6-(1,2-Dicarboxyethyl)-AMP
dcdp	C00705	dCDP
dcmp	C00239	dCMP
dctp	C00458	dCTP
dcyt	C00881	Deoxycytidine
ddcaACP	C05223	Dodecanoyl-ACP (n-C12:0ACP)
dgdg160	-	Digalactosyl-diacylglycerol(n-C16)
dgdg161	-	Digalactosyl-diacylglycerol(n-C16:1)
dgdg180	-	Digalactosyl-diacylglycerol(n-C18:0)
dgdg181	-	Digalactosyl-diacylglycerol(n-C18:1)
dgdg182:9:12	-	Digalactosyl-diacylglycerol(n-C18:2)
dgdg183:6:9:12	-	Digalactosyl-diacylglycerol(n-C18:3)
dgdg183:9:12:15	-	Digalactosyl-diacylglycerol(n-C18:3)
dgdp	C00361	dGDP
dgmp	C00362	dGMP
dgsn	C00330	Deoxyguanosine
dgtp	C00286	dGTP
dha	C00184	Dihydroxyacetone
dhap	C00111	Dihydroxyacetone phosphate
dhf	C00415	7,8-Dihydrofolate
dhlame	C15973	Dihydrolipoamide-E
dhna	C03657	1,4-Dihydroxy-2-naphthoate
dhnacoa	C15547	1,4-Dihydroxy-2-naphthoyl-CoA
dhnpt	C04874	Dihydroneopterin
dhor-S	C00337	(S)-Dihydroorotate
dhpmp	C05925	Dihydroneopterin monophosphate
dhpt	C00921	Dihydropteroate
didp	C01344	dIDP
dimp	C06196	dIMP
din	C05512	Deoxyinosine
ditp	C01345	dITP
dmhdfv	C19154	7,8-Didemethyl-8-hydroxy-5-deazariboflavin
dmlz	C04332	6,7-Dimethyl-8-(1-D-ribityl)lumazine
dmpp	C00235	Dimethylallyl diphosphate
dmtphllqne	C13309	Demethylphylloquinone
dna5mtc	C02967	DNA 5-methylcytosine
dnacyt	C00856	DNA cytosine
dnad	C00857	Deamino-NAD+
dpcoa	C00882	Dephospho-CoA
drib	C01801	Deoxyribose
dscl	C02463	dihydrosirohydrochlorin
dtbt	C01909	Dethiobiotin
dtdp	C00363	dTDP
dtdp4d6dg	C00687	dTDP-4-dehydro-6-deoxy-D-glucose
dtdp4d6dm	C00688	dTDP-4-dehydro-6-deoxy-L-mannose
dtdpglu	C00842	dTDPglucose
dtdprmn	C03319	dTDP-L-rhamnose
dtmp	C00364	dTMP
dtocophe	C14151	delta-Tocopherol
dttp	C00459	dTTP
dudp	C01346	dUDP
dump	C00365	dUMP
duri	C00526	Deoxyuridine
dutp	C00460	dUTP
dvpchlld	C11831	Divinylprotochlorophyllide
dxyl5p	C11437	1-deoxy-D-xylulose 5-phosphate
e4p	C00279	D-Erythrose 4-phosphate
echin	C08592	Echinenone
ecys	C15811	[Enzyme]-cysteine
eig3p	C04666	D-erythro-1-(Imidazol-4-yl)glycerol 3-phosphate
escys	C15812	[Enzyme]-S-sulfanylcysteine
etoh	C00469	Ethanol
f1p	C02976	D-Fructose 1-phosphate
f6p	C00085	D-Fructose 6-phosphate
fad	C00016	Flavin adenine dinucleotide oxidized
fdp	C00354	D-Fructose 1,6-bisphosphate
fdxo-2	C00139	Oxidized ferredoxin
fdxr-2	C00138	Reduced ferredoxin
fe	C00023	Iron
fgam	C04376	N2-Formyl-N1-(5-phospho-D-ribosyl)glycinamide
fmettrna	C03294	N-Formylmethionyl-tRNA
fmn	C00061	FMN
for	C00058	Formate
forasp	C01044	N-Formyl-L-aspartate
fpram	C04640	2-(Formamido)-N1-(5-phospho-D-ribosyl)acetamidine
fprica	C04734	5-Formamido-1-(5-phospho-D-ribosyl)imidazole-4-carboxamide
frdp	C00448	Farnesyl diphosphate
fru	C00095	D-Fructose
fum	C00122	Fumarate
g1p	C00103	D-Glucose 1-phosphate
g3p	C00661	Glyceraldehyde 3-phosphate
g6p	C00092	D-Glucose 6-phosphate
gam1p	C06156	D-Glucosamine 1-phosphate
gam6p	C00352	D-Glucosamine 6-phosphate
gar	C03838	N1-(5-Phospho-D-ribosyl)glycinamide
gcald	C00266	Glycolaldehyde
gcarote	C05435	gamma-Carotene
gdp	C00035	GDP
gdpddman	C01222	GDP-4-dehydro-6-deoxy-D-mannose
gdpfuc	C00325	GDP-L-fucose
gdpmann	C00096	GDP-D-mannose
gdptp	C04494	Guanosine 3'-diphosphate 5'-triphosphate
ggdp	C00353	Geranylgeranyl diphosphate
glc-D	C00031	D-Glucose
gln-L	C00064	L-Glutamine
glntrna	C02282	L-Glutaminyl-tRNA(Gln)
glu-D	C00217	D-Glutamate
glu-L	C00025	L-Glutamate
glu1sa	C03741	L-Glutamate 1-semialdehyde
glu5p	C03287	L-Glutamate 5-phosphate
glu5sa	C01165	L-Glutamate 5-semialdehyde
glucys	C00669	gamma-L-Glutamyl-L-cysteine
glutrna	C02987	L-Glutamyl-tRNA(Glu)
glutrna(gln)	C06112	L-Glutamyl-tRNA(Gln)
glx	C00048	Glyoxylate
gly-L	C00037	Glycine
glyald	C00577	D-Glyceraldehyde
glyc	C00116	Glycerol
glyc-R	C00258	(R)-Glycerate
glyc3p	C00093	Glycerol 3-phosphate
glyclt	C00160	Glycolate
glycogen	C00182	glycogen
glytrna	C02412	Glycyl-tRNA(Gly)
gmp	C00144	GMP
grdp	C00341	Geranyl diphosphate
gsn	C00387	Guanosine
gthox	C00127	Oxidized glutathione
gthrd	C00051	Reduced glutathione
gtocophe	C02483	gamma-Tocopherol
gtp	C00044	GTP
gua	C00242	Guanine
h	C00080	H+
h2mb4p	C11811	1-hydroxy-2-methyl-2-(E)-butenyl 4-diphosphate
h2o	C00001	H2O
h2o2	C00027	Hydrogen peroxide
h2s	C00283	Hydrogen sulfide
haloc	C06250	Holo-[carboxylase]
hco3	C00288	Bicarbonate
hcys-L	C00155	L-Homocysteine
hdeACP	-	cis-hexadec-9-enoyl-[acyl-carrier protein] (n-C16:1)
hexACP	C05749	Hexanoyl-ACP (n-C6:0ACP)
hgbam	C06503	Hydrogenobyrinate a,c diamide
hgbyr	C06399	Hydrogenobyrinate
hgentis	C00544	Homogentisate
his-L	C00135	L-Histidine
hisp	C01100	L-Histidinol phosphate
histd	C00860	L-Histidinol
histrna	C02988	L-Histidyl-tRNA(His)
hmbil	C01024	Hydroxymethylbilane
hmppp9	C11829	13(1)-Hydroxy-magnesium-protoporphyrin IX 13-monomethyl ester
hom-L	C00263	L-Homoserine
hydam	C00192	Hydroxylamine
iasp	C05840	Iminoaspartate
ichor	C00885	Isochorismate
icit	C00311	Isocitrate
idp	C00104	IDP
ile-L	C00407	L-Isoleucine
iletrna	C03127	L-Isoleucyl-tRNA(Ile)
imacp	C01267	3-(Imidazol-4-yl)-2-oxopropyl phosphate
imp	C00130	IMP
indole	C00463	Indole
inost	C00137	myo-Inositol
ins	C00294	Inosine
ipdp	C00129	Isopentenyl diphosphate
itp	C00081	ITP
kdo2lipid4	C06025	KDO(2)-lipid IV(A)
kdo2lipid4L	C06251	KDO(2)-lipid IV(A) with laurate
lac-D	C00256	D-Lactate
leu-L	C00123	L-Leucine
leutrna	C02047	L-Leucyl-tRNA(Leu)
lgt-S	C03451	(R)-S-Lactoylglutathione
lipa	C06026	KDO(2)-lipid (A)
lipidAds	C04932	Lipid A Disaccharide
lipidX	C04824	2,3-Bis(3-hydroxytetradecanoyl)-beta-D-glucosaminyl 1-phosphate
lipoacp	C16239	Lipoyl-ACP
lipoamp	C16238	Lipoyl-AMP
lpame	C15972	Lipoamide-E
lycop	C05432	Lycopene
lys-L	C00047	L-Lysine
lystrna	C01931	L-Lysine-tRNA (Lys)
mal-L	C00149	L-Malate
malACP	C01209	Malonyl-[acyl-carrier protein]
malcoa	C00083	Malonyl-CoA
malt	C00208	Maltose
malttri	C01835	Maltotriose
man1p	C03812	D-Mannose 1-phosphate
man6p	C00275	D-Mannose 6-phosphate
mercppyr	C00957	Mercaptopyruvate
met-L	C00073	L-Methionine
methf	C00445	5,10-Methenyltetrahydrofolate
mettrna	C02430	L-Methionyl-tRNA (Met)
mg2	C00305	magnesium
mgdg160	-	1,2-Diacyl-3-beta-D-galactosyl-sn-glycerol (n-C16)
mgdg161	-	1,2-Diacyl-3-beta-D-galactosyl-sn-glycerol (n-C16:1)
mgdg180	-	1,2-Diacyl-3-beta-D-galactosyl-sn-glycerol (n-C18:0)
mgdg181	-	1,2-Diacyl-3-beta-D-galactosyl-sn-glycerol (n-C18:1)
mgdg182:9:12	-	1,2-Diacyl-3-beta-D-galactosyl-sn-glycerol (n-C18:2)
mgdg183:6:9:12	-	1,2-Diacyl-3-beta-D-galactosyl-sn-glycerol (n-C18:3)
mgdg183:9:12:15	-	1,2-Diacyl-3-beta-D-galactosyl-sn-glycerol (n-C18:3)
mglcdglyc	C04046	Monoglucosyl-diacylglycerol
mi1p-D	C01177	1D-myo-Inositol 1-phosphate
micit	C04593	methylisocitrate
minost3p	C04006	1D-myo-Inositol 3-phosphate
minost4p	C03546	1D-myo-Inositol 4-phosphate
mlthf	C00143	5,10-Methylenetetrahydrofolate
mppp9	C03516	Magnesium protoporphyrin
mppp9om	C04536	Magnesium protoporphyrin monomethyl ester
mqn8	C00828	Menaquinone 8
mthgxl	C00546	Methylglyoxal
murein5p5p	-	Peptidoglycan
myrsACP	C05761	Myristoyl-ACP (n-C14:0ACP)
nac	C00253	Nicotinate
nad	C00003	Nicotinamide adenine dinucleotide
nadh	C00004	Nicotinamide adenine dinucleotide - reduced
nadp	C00006	Nicotinamide adenine dinucleotide phosphate
nadph	C00005	Nicotinamide adenine dinucleotide phosphate - reduced
neuspn	C05431	Neurosporene
nh4	C00014	Ammonium
nicrns	C05841	Nicotinate D-ribonucleoside
nicrnt	C01185	Nicotinate D-ribonucleotide
nitrate	C00244	Nitrate
nitrite	C00244	Nitric acid
o2	C00007	O2
oaa	C00036	Oxaloacetate
ocACP	C05752	Octanoyl-ACP (n-C8:0ACP)
ocdcaACP	-	Octadecanoyl-ACP (n-C18:0ACP)
octdp	C04146	all-trans-Octaprenyl diphosphate
octe(6:9:12)ACP	-	γ-linolenoilACP
octe(6:9:12:15)ACP	-	OctadecatetraenoilACP
octe(9)ACP	C01203	cis-octadec-9-enoyl-[acyl-carrier protein] (n-C18:1)
octe(9:12)ACP	C16160	linoleoyl-ACP (n-C18:2ACP)
octe(9:12:15)ACP	C16161	α-lineloyl-ACP (n-C18:3ACP)
octeACP	-	cis-octadec-11-enoyl-[acyl-carrier protein] (n-C18:1)
omppp9	C11830	13(1)-Oxo-magnesium-protoporphyrin IX 13-monomethyl ester
orn	C01602	Ornithine
orot	C00295	Orotate
orot5p	C01103	Orotidine 5'-phosphate
oxa	C00209	Oxalate
pa120	-	1,2-didodecanoyl-sn-glycerol 3-phosphate
pa160	-	1,2-dihexadecanoyl-sn-glycerol 3-phosphate
pa161	-	1,2-dihexadec-9-enoyl-sn-glycerol 3-phosphate
pa180	-	1,2-dioctadecanoyl-sn-glycerol 3-phosphate
pa181	-	1,2-dioctadec-11-enoyl-sn-glycerol 3-phosphate
pa182:9:12	-	1,2-dioctadec-9-12-dienoyl-sn-glycerol 3-phosphate
pa183:6:9:12	-	1,2-dioctadec-6-9-12-trienoyl-sn-glycerol 3-phosphate
pa183:9:12:15	-	1,2-dioctadec-9-12-15-trienoyl-sn-glycerol 3-phosphate
palmACP	C05764	Palmitoyl-ACP (n-C16:0ACP)
pan4p	C01134	Pantetheine 4'-phosphate
pant-R	C00522	(R)-Pantoate
pantth	C00831	Pantetheine
pap	C00054	Adenosine 3',5'-bisphosphate
paps	C00053	3'-Phosphoadenylyl sulfate
pchlld	C02880	Protochlorophyllide
pdx5p	C00627	Pyridoxine 5'-phosphate
pep	C00074	Phosphoenolpyruvate
pg160	-	Phosphatidylglycerol (dihexadecanoyl, n-C16:0)
pg161	-	Phosphatidylglycerol (dihexadec-9-enoyl, n-C16:1)
pg180	-	Phosphatidylglycerol (dioctadecanoyl, n-C18:0)
pg181	-	Phosphatidylglycerol (dioctadec-enoyl, n-C18:1)
pg182:9:12	-	Phosphatidylglycerol (dioctadec-9-12-dienoyl, n-C18:2)
pg183:9:12:15	-	Phosphatidylglycerol (dioctadec-9-12-15-trienoyl, n-C18:3)
pgp120	-	Phosphatidylglycerophosphate (didodecanoyl, n-C12:0)
pgp160	-	Phosphatidylglycerophosphate (dihexadecanoyl, n-C16:0)
pgp161	-	Phosphatidylglycerophosphate (dihexadec-9-enoyl, n-C16:1)
pgp180	-	Phosphatidylglycerophosphate (dioctadecanoyl, n-C18:0)
pgp181	-	Phosphatidylglycerophosphate (dioctadec-11-enoyl, n-C18:1)
pgp182:9:12	-	Phosphatidylglycerophosphate (dioctadec-9-12-dienoyl, n-C18:2)
pgp183:9:12:15	-	Phosphatidylglycerophosphate (dioctadec-9-12-15-trienoyl, n-C18:3)
phdp	C05427	Phytyl diphosphate
phe-L	C00079	L-Phenylalanine
phetrna	C03511	L-Phenylalanyl-tRNA(Phe)
phllqne	C02059	Phylloquinone
phom	C01102	O-Phospho-L-homoserine
photon	-	Photon
phpyr	C00166	Phenylpyruvate
phthr	C06055	O-Phospho-4-hydroxy-L-threonine
phytoe	C05413	Phytoene
phytof	C05414	Phytofluene
pi	C00009	Phosphate
pmcoa	C01063	Pimeloyl-CoA
pn6liplys	C16237	Protein N6-(lipoyl)lysine
pn6oclys	C16236	Protein N6-(octanoyl)lysine
pnto-R	C00864	(R)-Pantothenate
ppbng	C00931	Porphobilinogen
ppgpp	C01228	Guanosine 3',5'-bis(diphosphate)
pphn	C00254	Prephenate
ppi	C00013	Diphosphate
ppmtbq	C17560	2-Polyprenyl-6-methoxy-1,4-benzoquinone
ppmtmbq	C17561	2-Polyprenyl-3-methyl-6-methoxy-1,4-benzoquinone
ppmtp	C17552	2-Polyprenyl-6-methoxyphenol
ppp9	C02191	Protoporphyrin
pppg9	C01079	Protoporphyrinogen IX
pppi	C03279	Inorganic triphosphate
pq	C16694	Plastoquinone-1
pqh2	C00530	Plastoquinol-1
pram	C03090	5-Phospho-beta-D-ribosylamine
pran	C04302	N-(5-Phospho-D-ribosyl)anthranilate
prbamp	C02741	1-(5-Phosphoribosyl)-AMP
prbatp	C02739	1-(5-Phosphoribosyl)-ATP
pre3a	C05772	Precorrin 3 A
pre3b	C06406	Precorrin 3B
pre4	C06407	Precorrin 4
pre5	C06416	Precorrin 5
pre6a	C06320	Precorrin 6A
pre6b	C06319	Precorrin 6B
pre8	C06408	Precorrin 8
prephytedp	C03427	Prephytoene diphosphate
prfp	C04896	1-(5-Phosphoribosyl)-5-[(5-phosphoribosylamino)methylideneamino]imidazole-4-carboxamide
prlp	C04916	5-[(5-phospho-1-deoxyribulos-1-ylamino)methylideneamino]-1-(5-phosphoribosyl)imidazole-4-carboxamide
pro-L	C00148	L-Proline
protrna	C02702	L-Prolyl-tRNA(Pro)
prpp	C00119	5-Phospho-alpha-D-ribose 1-diphosphate
pser-L	C01005	O-Phospho-L-serine
ptrc	C00134	Putrescine
pyr	C00022	Pyruvate
q8	C00399	Ubiquinone-8
q8h2	C00390	Ubiquinol-8
quln	C03722	Quinolinate
r1p	C00442	alpha-D-Ribose 1-phosphate
r5p	C00117	alpha-D-Ribose 5-phosphate
rdmbzi	C05775	N1-(alpha-D-ribosyl)-5,6-dimethylbenzimidazole
rib-D	C00121	D-Ribose
ribflv	C00255	Riboflavin
ru5p-D	C00199	D-Ribulose 5-phosphate
rubp	C01182	D-Ribulose 1,5-bisphosphate
s17bp	C00447	Sedoheptulose 1,7-bisphosphate
s7p	C00281	Sedoheptulose 7-phosphate
sbzcoa	C03160	O-Succinylbenzoyl-CoA
ser-L	C00065	L-Serine
sertrna	C02553	L-Seryl-tRNA(Ser)
skm	C00493	Shikimate
skm5p	C03175	Shikimate 5-phosphate
so3	C00094	Sulfite
so4	C00059	Sulfate
sodp	C04145	Solanesyl diphosphate
spmd	C00315	Spermidine
sqdg160	-	Sulfoquinovosyldiacylglycerol (n-C16:0)
sqdg161	-	Sulfoquinovosyldiacylglycerol (n-C16:1)
sqdg180	-	Sulfoquinovosyldiacylglycerol (n-C18:0)
sqdg181	-	Sulfoquinovosyldiacylglycerol (n-C18:1)
sqdg182:9:12	-	Sulfoquinovosyldiacylglycerol (n-C18:2)
sqdg183:9:12:15	-	Sulfoquinovosyldiacylglycerol (n-C18:3)
sucbz	C02730	o-Succinylbenzoate
succ	C00042	Succinate
succoa	C00091	Succinyl-CoA
sucr	C00089	Sucrose
sucsal	C00232	Succinic semialdehyde
t3c11vaceACP	-	trans-3-cis-11-vacceoyl-[acyl-carrier protein]
t3c5ddeceACP	-	trans-3-cis-5-dodecenoyl-[acyl-carrier protein]
t3c7mrseACP	-	trans-3-cis-7-myristoleoyl-[acyl-carrier protein]
t3c9palmeACP	-	trans-3-cis-9-palmitoleoyl-[acyl-carrier protein]
tag6p-D	C01097	D-Tagatose 6-phosphate
tagdp-D	C03785	D-Tagatose 1,6-biphosphate
tddec2eACP	C05758	trans-Dodec-2-enoyl-[acyl-carrier protein]
tdeACP	-	cis-tetradec-7-enoyl-[acyl-carrier protein] (n-C14:1)
tdec2eACP	C05754	trans-Dec-2-enoyl-[acyl-carrier protein]
thdp	C03972	2,3,4,5-Tetrahydrodipicolinate
thex2eACP	C05748	trans-Hex-2-enoyl-[acyl-carrier protein]
thf	C00101	5,6,7,8-Tetrahydrofolate
thmmp	C01081	Thiamin monophosphate
thmpp	C00068	Thiamine diphosphate
thr-L	C00188	L-Threonine
thrtrna	C02992	L-Threonyl-tRNA(Thr)
thymd	C00214	Thymidine
tmrs2eACP	C05760	trans-Tetradec-2-enoyl-[acyl-carrier protein]
toct2eACP	C05751	trans-Oct-2-enoyl-[acyl-carrier protein]
toctd2eACP	C16221	trans-octadec-2-enoyl-[acyl-carrier protein]
tpalm2eACP	C05763	trans-Hexadec-2-enoyl-[acyl-carrier protein]
trdox	C00343	Oxidized thioredoxin
trdrd	C00342	Reduced thioredoxin
tre	C01083	Trehalose
trnaala	C01635	tRNA(Ala)
trnaarg	C01636	tRNA(Arg)
trnaasn	C01637	tRNA(Asn)
trnaasp	C01638	tRNA(Asp)
trnacys	C01639	tRNA(Cys)
trnaglu	C01641	tRNA (Glu)
trnagly	C01642	tRNA(Gly)
trnahis	C01643	tRNA(His)
trnaile	C01644	tRNA(Ile)
trnaleu	C01645	tRNA(Leu)
trnalys	C01646	tRNA(Lys)
trnamet	C01647	tRNA(Met)
trnaphe	C01648	tRNA(Phe)
trnapro	C01649	tRNA(Pro)
trnaser	C01650	tRNA(Ser)
trnathr	C01651	tRNA(Thr)
trnatrp	C01652	tRNA(Trp)
trnatyr	C00787	tRNA(Tyr)
trnaval	C01653	tRNA(Val)
trp-L	C00078	L-Tryptophan
trptrna	C03512	L-Tryptophanyl-tRNA(Trp)
tsul	C00320	Thiosulfate
tyr-L	C00082	L-Tyrosine
tyrtrna	C02839	L-Tyrosyl-tRNA(Tyr)
u23ga	C04652	UDP-2,3-bis(3-hydroxytetradecanoyl)glucosamine
u3aga	C04738	UDP-3-O-(3-hydroxytetradecanoyl)-N-acetylglucosamine
u3hga	C06022	UDP-3-O-(3-hydroxytetradecanoyl)-D-glucosamine
uaagmda	C05898	Undecaprenyl-diphospho-N-acetylmuramoyl-(N-acetylglucosamine)-L-ala-D-glu-meso-2,6-diaminopimeloyl-D-ala-D-ala
uaccg	C04631	UDP-N-acetyl-3-O-(1-carboxyvinyl)-D-glucosamine
uacgam	C00043	UDP-N-acetyl-D-glucosamine
uacmam	C01170	UDP-N-acetyl-D-mannosamine
uagmda	C05897	Undecaprenyl-diphospho-N-acetylmuramoyl-L-alanyl-D-glutamyl-meso-2,6-diaminopimeloyl-D-alanyl-D-alanine
uama	C01212	UDP-N-acetylmuramoyl-L-alanine
uamag	C00692	UDP-N-acetylmuramoyl-L-alanyl-D-glutamate
uamr	C01050	UDP-N-acetylmuramate
udcpdp	C04574	Undecaprenyl diphosphate
udcpp	C00348	Undecaprenyl phosphate
udp	C00015	UDP
udpg	C00029	UDPglucose
udpgal	C00052	UDPgalactose
udpglcur	C00167	UDP-D-glucuronate
udpsq	C11521	UDP-6-sulfoquinovose
ugmd	C04877	UDP-N-acetylmuramoyl-L-alanyl-D-gamma-glutamyl-meso-2,6-diaminopimelate
ugmda	C04882	UDP-N-acetylmuramoyl-L-alanyl-D-glutamyl-meso-2,6-diaminopimeloyl-D-alanyl-D-alanine
ump	C00105	UMP
uppg1	C05766	Uroporphyrinogen I
uppg3	C01051	Uroporphyrinogen III
ura	C00106	Uracil
urea	C00086	Urea
uri	C00299	Uridine
utp	C00075	UTP
val-L	C00183	L-Valine
valtrna	C02554	L-Valyl-tRNA(Val)
xan	C00385	Xanthine
xmp	C00655	Xanthosine 5'-phosphate
xtp	C00700	XTP
xtsn	C01762	Xanthosine
xu5p-D	C00231	D-Xylulose 5-phosphate
zcarote	C05430	zeta-Carotene
zeax	C06098	Zeaxanthin
