# Supplementary material for: Construction of a Genome-Scale Metabolic Model of Arthrospira platensis NIES-39 and Metabolic Design for Cyanobacterial Bioproduction
Source: PLoS One. 2015 Dec 7;10(12):e0144430. doi: 10.1371/journal.pone.0144430 (PMC4671677; doi:10.1371/journal.pone.0144430)
Supplement: S3 Table — (XLSX) [file pone.0144430.s003.xlsx]

## Sheet: S3 Table
Table S3. Functional classification of metabolic reactions in the genome-scale metabolic model of A. platensis.
Functional categories	No.	Functional categories	No.
Glycolysis/gluconeogenesis	18	Carotenoid biosynthesis	15
TCA cycle	13	Fatty acid biosynthesis	124
Calvin cycle/pentose phosphate pathway	20	Folate biosynthesis	13
Pyruvate metabolism	10	Glycerolipid metabolism	12
Photosynthesis and electron transport chain	9	Lipopolysaccharide biosynthesis	7
Starch and sucrose metabolism	14	Nicotinate and nicotinamide metabolism	8
Nitrogen metabolism	4	One carbon pool by folate	6
Sulfur metabolism	5	Pantothenate and CoA biosynthesis	9
Alanine, aspartate and glutamate metabolism	21	Peptidoglycan biosynthesis	9
Arginine and proline metabolism	18	Porphyrin and chlorophyll metabolism	50
Cysteine and methionine metabolism	15	Purine metabolism	41
Glycine, serine and threonine metabolism	8	Pyrimidine metabolism	34
Histidine metabolism	10	Riboflavin metabolism	7
Lysine biosynthesis	10	Terpenoid backbone biosynthesis	16
Phenylalanine, tyrosine and tryptophan biosynthesis	21	Ubiquinone and other terpenoid-quinone biosynthesis	16
Valine, leucine and isoleucine biosynthesis	16	Others	38
Aminoacyl-tRNA biosynthesis	21	Transport	60
Amino sugar and nucleotide sugar metabolism	13	Exchange	34
		Biomass	1
