# Supplementary material for: Construction of a Genome-Scale Metabolic Model of Arthrospira platensis NIES-39 and Metabolic Design for Cyanobacterial Bioproduction
Source: PLoS One. 2015 Dec 7;10(12):e0144430. doi: 10.1371/journal.pone.0144430 (PMC4671677; doi:10.1371/journal.pone.0144430)
Supplement: S4 Table — (XLSX) [file pone.0144430.s004.xlsx]

## Sheet: S4 Table
	Table S4. In silico knockout simulation for ethanol production.
	Relative growth rate to wild type model	Ethanol yield (C-mol%)	Knockout target	Reaction No.	Reaction	Gene name
	Nitrogen : Nitrate
	0.96	0.021	NADH dehydrogenase	AP422	nadh + 5 h + pq => 4 h[t] + nad + pqh2	NIES39_E02860,NIES39_A01530,NIES39_A08120,NIES39_K04850,NIES39_O01600,NIES39_O01620,NIES39_A06520,NIES39_K04840,NIES39_A06510,NIES39_O01610,NIES39_E02840,NIES39_O07110,NIES39_E02850,NIES39_A08140,NIES39_A08130,NIES39_F00440,NIES39_J01870,NIES39_H00330,NIES39_L04070,NIES39_L04060,NIES39_L04040
			NADPH dehydrogenase	AP423	nadph + 5 h + pq => 4 h[t] + nadp + pqh2
			L-Valine:pyruvate aminotransferase	AP645	3mob + ala-L => val-L + pyr	NIES39_K03790
			malic enzyme	AP593	nadp + mal-L => co2 + nadph + pyr	NIES39_A01760
	0.97	0.011	NADH dehydrogenase	AP422	nadh + 5 h + pq => 4 h[t] + nad + pqh2	NIES39_E02860,NIES39_A01530,NIES39_A08120,NIES39_K04850,NIES39_O01600,NIES39_O01620,NIES39_A06520,NIES39_K04840,NIES39_A06510,NIES39_O01610,NIES39_E02840,NIES39_O07110,NIES39_E02850,NIES39_A08140,NIES39_A08130,NIES39_F00440,NIES39_J01870,NIES39_H00330,NIES39_L04070,NIES39_L04060,NIES39_L04040
			NADPH dehydrogenase	AP423	nadph + 5 h + pq => 4 h[t] + nadp + pqh2
			L-Valine:pyruvate aminotransferase	AP645	3mob + ala-L => val-L + pyr	NIES39_K03790
			Malate dehydrogenase	AP592	mal-L + nad <=> oaa + nadh + h	NIES39_M01090
	Nitrogen : Annmonium
	0.18	0.552	NADH dehydrogenase	AP422	nadh + 5 h + pq => 4 h[t] + nad + pqh2	NIES39_E02860,NIES39_A01530,NIES39_A08120,NIES39_K04850,NIES39_O01600,NIES39_O01620,NIES39_A06520,NIES39_K04840,NIES39_A06510,NIES39_O01610,NIES39_E02840,NIES39_O07110,NIES39_E02850,NIES39_A08140,NIES39_A08130,NIES39_F00440,NIES39_J01870,NIES39_H00330,NIES39_L04070,NIES39_L04060,NIES39_L04040
			NADPH dehydrogenase	AP423	nadph + 5 h + pq => 4 h[t] + nadp + pqh2
			cytochrome-c oxidase	AP424	2 h + 0.5 o2 + pqh2 => 2 h[t] + h2o + pq	NIES39_O03120,NIES39_O03080,NIES39_O03090,NIES39_O03100,NIES39_A01920,NIES39_A01910
			phosphoglycerate mutase	AP294	2pg <=> pep + h2o	NIES39_D07330
	0.18	0.552	NADH dehydrogenase	AP422	nadh + 5 h + pq => 4 h[t] + nad + pqh2	NIES39_E02860,NIES39_A01530,NIES39_A08120,NIES39_K04850,NIES39_O01600,NIES39_O01620,NIES39_A06520,NIES39_K04840,NIES39_A06510,NIES39_O01610,NIES39_E02840,NIES39_O07110,NIES39_E02850,NIES39_A08140,NIES39_A08130,NIES39_F00440,NIES39_J01870,NIES39_H00330,NIES39_L04070,NIES39_L04060,NIES39_L04040
			NADPH dehydrogenase	AP423	nadph + 5 h + pq => 4 h[t] + nadp + pqh2
			cytochrome-c oxidase	AP424	2 h + 0.5 o2 + pqh2 => 2 h[t] + h2o + pq	NIES39_O03120,NIES39_O03080,NIES39_O03090,NIES39_O03100,NIES39_A01920,NIES39_A01910
			enolase	AP297	2pg <=> 3pg	NIES39_B01040,NIES39_C00710
	0.2	0.54	NADH dehydrogenase	AP422	nadh + 5 h + pq => 4 h[t] + nad + pqh2	NIES39_E02860,NIES39_A01530,NIES39_A08120,NIES39_K04850,NIES39_O01600,NIES39_O01620,NIES39_A06520,NIES39_K04840,NIES39_A06510,NIES39_O01610,NIES39_E02840,NIES39_O07110,NIES39_E02850,NIES39_A08140,NIES39_A08130,NIES39_F00440,NIES39_J01870,NIES39_H00330,NIES39_L04070,NIES39_L04060,NIES39_L04040
			NADPH dehydrogenase	AP423	nadph + 5 h + pq => 4 h[t] + nadp + pqh2
			cytochrome-c oxidase	AP424	2 h + 0.5 o2 + pqh2 => 2 h[t] + h2o + pq	NIES39_O03120,NIES39_O03080,NIES39_O03090,NIES39_O03100,NIES39_A01920,NIES39_A01910
			pyruvate kinase	AP290	h + adp + pep => atp + pyr	NIES39_M02310,NIES39_P00240
	0.37	0.435	NADH dehydrogenase	AP422	nadh + 5 h + pq => 4 h[t] + nad + pqh2	NIES39_E02860,NIES39_A01530,NIES39_A08120,NIES39_K04850,NIES39_O01600,NIES39_O01620,NIES39_A06520,NIES39_K04840,NIES39_A06510,NIES39_O01610,NIES39_E02840,NIES39_O07110,NIES39_E02850,NIES39_A08140,NIES39_A08130,NIES39_F00440,NIES39_J01870,NIES39_H00330,NIES39_L04070,NIES39_L04060,NIES39_L04040
			NADPH dehydrogenase	AP423	nadph + 5 h + pq => 4 h[t] + nadp + pqh2
			cytochrome-c oxidase	AP424	2 h + 0.5 o2 + pqh2 => 2 h[t] + h2o + pq	NIES39_O03120,NIES39_O03080,NIES39_O03090,NIES39_O03100,NIES39_A01920,NIES39_A01910
